# Supplementary material for: Development of the college student life satisfaction scale (CSLSS): initial validation among Filipino college students
Source: Front Psychol. 2025 Jul 16;16:1560997. doi: 10.3389/fpsyg.2025.1560997 (PMC12309272; doi:10.3389/fpsyg.2025.1560997)
Supplement: Supplementary file 1 [file Table_1.xlsx]

## Sheet: Sheet1
Participant Code	Email Address	CONSENT TO PARTICIPATE I have read and understood the information provided in this Consent Form. I am aware of my rights and responsibilities as a participant, and I affirm that my participation in this project is entirely voluntary. I also recognize that consent for participation in this study applies only until the period for data collection ends. I can withdraw from answering the survey at any…	CONSENT TO COLLECTION & ANALYSIS OF DATA I have read and understood the information provided in this Consent Form. I am aware of my rights and responsibilities as a participant, and I affirm that my participation in this project is entirely voluntary. I also recognize that I can withdraw from answering the survey at any point. Furthermore, I also understand that I may withdraw any or all of the i…	CONSENT TO FUTURE RESEARCH AND RESEARCH OUTPUTS I have read and understood the information provided in this Consent Form. I am aware of my rights and responsibilities as a participant, and I affirm that my participation in this project is entirely voluntary. I also recognize that I can withdraw from answering the survey at any point. Furthermore, I also understand that I may withdraw any or all o…	Last name, First name	Age (e.g. 18)	Alternative email address	Sex	Name of your institution (no abbreviation)	Gender	How would you rate your socioeconomic status?	Program enrolled in (e.g. BS in Psychology)	Are you enrolled in...	Present year level	Are you a...	Are you a...	Generally, how would you rate your academic performance?	How would you rate your ability in reading and understanding the English language?	Are you a Filipino?	SD5 No matter who I’m talking to, I’m always a good listener.	SD7 I’m always willing to admit when I make a mistake.	SD9 I am always courteous, even to people who are disagreeable.	SD10 I have never been liked when people expressed ideas very different from my own.	SD13 I have never deliberately said something that hurt someone’s feelings.	SD1 It is sometimes hard for me to go on with my work if I am not encouraged.	SD2 I sometimes feel resentful when I don’t get my way.	SD3 On a few occasions, I have given up doing something because I thought too little of my ability.	SD4 There have been times when I felt like rebelling against people in authority even though I knew they were right.	SD6 There have been occasions when I took advantage of someone.	SD8 I sometimes try to get even rather than forgive and forget.	SD11 There have been times when I was quite jealous of the good fortune of others.	SD12 I am sometimes irritated by people who ask favors of me.	SDTOTAL	SD14 Human does not need oxygen to live.	TSDS20 My friends make my student life more bearable.	TSDS32 I have friends I can count on whenever I don't understand a lesson.	TSDS23 My friends at school genuinely care about me.	TSDS16 I have a good relationship with my friends.	TSDS18 I enjoy working with my friends during group activities.	CSLSSPEERSTOTAL	TSDS5 My professors are considerate of our circumstances.	TSDS3 Professors empathize well with our situation as students.	TSDS6 Most of my professors value our opinions as students.	TSDS12 Professors ensure that all students understand the lesson before proceeding to the next.	TSDS1 I can easily approach my professors.	TSDS4 Aside from teaching us, our professors serve as our second parents.	CSLSSFACULTYTOTAL	TSDS51 I can say that my school has enough learning facilities for me to become a competent student.	TSDS92 Overall, the school is making me equipped for my future career.
B30	De-identified	I agree to participate in this study.	I agree to the collection and analysis of information I provide.	I agree for my data to be included in future research endeavors and in research outputs such as presentations, reports, and/or publications, extending beyond the specific scope of this project.	De-identified	De-identified	De-identified	De-identified	De-identified	De-identified	1	De-identified	De-identified	2nd year	Full-time student	Regular student (enrolled in block section)	1	Proficient	Yes	1	1	1	1	0	1	1	0	1	1	0	0	0	7	FALSE	3	2	3	3	2	2.6	2	2	2	2	2	2	2	2	2
C204	De-identified	I agree to participate in this study.	I agree to the collection and analysis of information I provide.	I agree for my data to be included in future research endeavors and in research outputs such as presentations, reports, and/or publications, extending beyond the specific scope of this project.	De-identified	De-identified	De-identified	De-identified	De-identified	De-identified	5	De-identified	De-identified	2nd year	Full-time student	Regular student (enrolled in block section)	3	Very Proficient	Yes	0	1	1	1	0	0	0	0	0	1	0	0	1	5	FALSE	4	1	4	5	1	3	3	6	1	1	3	1	2.5	4	4
B108	De-identified	I agree to participate in this study.	I agree to the collection and analysis of information I provide.	I agree for my data to be included in future research endeavors and in research outputs such as presentations, reports, and/or publications, extending beyond the specific scope of this project.	De-identified	De-identified	De-identified	De-identified	De-identified	De-identified	5	De-identified	De-identified	3rd year	Working student	Regular student (enrolled in block section)	5	Proficient	Yes	1	1	0	0	0	0	0	0	0	1	0	0	0	2	FALSE	5	3	2	3	2	3	3	4	2	3	4	5	3.5	2	4
A64	De-identified	I agree to participate in this study.	I agree to the collection and analysis of information I provide.	I agree for my data to be included in future research endeavors and in research outputs such as presentations, reports, and/or publications, extending beyond the specific scope of this project.	De-identified	De-identified	De-identified	De-identified	De-identified	De-identified	5	De-identified	De-identified	2nd year	Full-time student	Regular student (enrolled in block section)	8	Somewhat Proficient	Yes	1	1	0	0	0	0	0	0	0	0	1	0	1	4	FALSE	6	4	4	5	4	4.6	3	1	3	4	1	1	2.16667	1	4
B121	De-identified	I agree to participate in this study.	I agree to the collection and analysis of information I provide.	I agree for my data to be included in future research endeavors and in research outputs such as presentations, reports, and/or publications, extending beyond the specific scope of this project.	De-identified	De-identified	De-identified	De-identified	De-identified	De-identified	6	De-identified	De-identified	2nd year	Working student	Irregular student	6	Somewhat Proficient	Yes	0	1	0	0	0	0	1	0	1	0	0	1	0	4	FALSE	4	4	5	4	4	4.2	4	4	3	2	2	3	3	4	4
C237	De-identified	I agree to participate in this study.	I agree to the collection and analysis of information I provide.	I agree for my data to be included in future research endeavors and in research outputs such as presentations, reports, and/or publications, extending beyond the specific scope of this project.	De-identified	De-identified	De-identified	De-identified	De-identified	De-identified	4	De-identified	De-identified	3rd year	Full-time student	Irregular student	5	Proficient	Yes	1	0	0	1	1	0	0	0	0	0	0	0	0	3	FALSE	5	4	2	4	4	3.8	4	3	4	3	2	1	2.83333	2	4
C212	De-identified	I agree to participate in this study.	I agree to the collection and analysis of information I provide.	I agree for my data to be included in future research endeavors and in research outputs such as presentations, reports, and/or publications, extending beyond the specific scope of this project.	De-identified	De-identified	De-identified	De-identified	De-identified	De-identified	3	De-identified	De-identified	3rd year	Full-time student	Regular student (enrolled in block section)	1	Proficient	Yes	1	1	1	0	0	0	1	0	1	1	0	1	1	8	FALSE	1	1	1	1	1	1	5	5	5	6	1	4	4.33333	2	5
C291	De-identified	I agree to participate in this study.	I agree to the collection and analysis of information I provide.	I agree for my data to be included in future research endeavors and in research outputs such as presentations, reports, and/or publications, extending beyond the specific scope of this project.	De-identified	De-identified	De-identified	De-identified	De-identified	De-identified	6	De-identified	De-identified	2nd year	Full-time student	Regular student (enrolled in block section)	2	Proficient	Yes	1	1	0	1	1	0	1	0	0	0	1	0	0	6	FALSE	3	3	2	4	3	3	3	3	3	3	4	3	3.16667	4	3
B149	De-identified	I agree to participate in this study.	I agree to the collection and analysis of information I provide.	I agree for my data to be included in future research endeavors and in research outputs such as presentations, reports, and/or publications, extending beyond the specific scope of this project.	De-identified	De-identified	De-identified	De-identified	De-identified	De-identified	4	De-identified	De-identified	4th year	Working student	Irregular student	7	Somewhat Proficient	Yes	0	1	1	0	0	0	1	1	1	1	1	1	1	9	FALSE	4	4	2	4	2	3.2	4	2	3	4	4	2	3.16667	2	4
A62	De-identified	I agree to participate in this study.	I agree to the collection and analysis of information I provide.	I agree for my data to be included in future research endeavors and in research outputs such as presentations, reports, and/or publications, extending beyond the specific scope of this project.	De-identified	De-identified	De-identified	De-identified	De-identified	De-identified	7	De-identified	De-identified	2nd year	Full-time student	Regular student (enrolled in block section)	5	Proficient	Yes	1	0	0	1	0	0	0	0	0	1	1	0	0	4	FALSE	5	4	5	5	5	4.8	2	2	2	3	2	2	2.16667	4	4
B13	De-identified	I agree to participate in this study.	I agree to the collection and analysis of information I provide.	I agree for my data to be included in future research endeavors and in research outputs such as presentations, reports, and/or publications, extending beyond the specific scope of this project.	De-identified	De-identified	De-identified	De-identified	De-identified	De-identified	7	De-identified	De-identified	4th year	Working student	Irregular student	7	Proficient	Yes	1	1	1	0	0	1	1	0	1	0	0	1	0	6	FALSE	6	6	5	6	5	5.6	2	2	2	2	2	2	2	2	2
C198	De-identified	I agree to participate in this study.	I agree to the collection and analysis of information I provide.	I agree for my data to be included in future research endeavors and in research outputs such as presentations, reports, and/or publications, extending beyond the specific scope of this project.	De-identified	De-identified	De-identified	De-identified	De-identified	De-identified	6	De-identified	De-identified	3rd year	Full-time student	Regular student (enrolled in block section)	5	Proficient	Yes	1	1	0	0	1	0	0	0	1	1	1	0	1	7	FALSE	4	4	4	5	2	3.8	3	4	3	2	4	4	3.33333	2	4
A72	De-identified	I agree to participate in this study.	I agree to the collection and analysis of information I provide.	I agree for my data to be included in future research endeavors and in research outputs such as presentations, reports, and/or publications, extending beyond the specific scope of this project.	De-identified	De-identified	De-identified	De-identified	De-identified	De-identified	5	De-identified	De-identified	2nd year	Full-time student	Regular student (enrolled in block section)	9	Proficient	Yes	1	1	1	0	0	0	1	0	1	1	1	0	0	7	FALSE	4	4	3	4	4	3.8	4	4	4	1	4	1	3	4	5
C174	De-identified	I agree to participate in this study.	I agree to the collection and analysis of information I provide.	I agree for my data to be included in future research endeavors and in research outputs such as presentations, reports, and/or publications, extending beyond the specific scope of this project.	De-identified	De-identified	De-identified	De-identified	De-identified	De-identified	7	De-identified	De-identified	3rd year	Full-time student	Regular student (enrolled in block section)	5	Proficient	Yes	0	1	0	0	1	0	1	0	0	0	1	0	0	4	FALSE	4	4	4	5	2	3.8	3	3	5	4	3	4	3.66667	5	4
C240	De-identified	I agree to participate in this study.	I agree to the collection and analysis of information I provide.	I agree for my data to be included in future research endeavors and in research outputs such as presentations, reports, and/or publications, extending beyond the specific scope of this project.	De-identified	De-identified	De-identified	De-identified	De-identified	De-identified	6	De-identified	De-identified	2nd year	Full-time student	Irregular student	5	Proficient	Yes	1	0	0	0	0	0	1	0	0	0	0	0	0	2	FALSE	4	4	4	5	4	4.2	2	2	2	2	3	4	2.5	3	4
C266	De-identified	I agree to participate in this study.	I agree to the collection and analysis of information I provide.	I agree for my data to be included in future research endeavors and in research outputs such as presentations, reports, and/or publications, extending beyond the specific scope of this project.	De-identified	De-identified	De-identified	De-identified	De-identified	De-identified	7	De-identified	De-identified	3rd year	Working student	Irregular student	7	Proficient	Yes	0	0	1	0	0	0	0	0	0	0	0	0	1	2	FALSE	5	1	2	4	5	3.4	5	1	4	5	1	2	3	5	5
	De-identified	I agree to participate in this study.	I agree to the collection and analysis of information I provide.	I agree for my data to be included in future research endeavors and in research outputs such as presentations, reports, and/or publications, extending beyond the specific scope of this project.	De-identified	De-identified	De-identified	De-identified	De-identified	De-identified	4	De-identified	De-identified	4th year	Working student	Irregular student	5	Proficient	Yes	1	1	0	0	1	0	0	0	1	1	1	0	1	6	FALSE	6	4	4	5	5	4.8	4	3	4	3	4	3	3.5	4	4
B73	De-identified	I agree to participate in this study.	I agree to the collection and analysis of information I provide.	I agree for my data to be included in future research endeavors and in research outputs such as presentations, reports, and/or publications, extending beyond the specific scope of this project.	De-identified	De-identified	De-identified	De-identified	De-identified	De-identified	5	De-identified	De-identified	3rd year	Working student	Regular student (enrolled in block section)	5	Somewhat Proficient	Yes	1	1	1	1	0	0	0	0	1	1	0	1	0	6	FALSE	4	5	5	5	5	4.8	5	2	2	2	2	3	2.66667	3	5
B61	De-identified	I agree to participate in this study.	I agree to the collection and analysis of information I provide.	I agree for my data to be included in future research endeavors and in research outputs such as presentations, reports, and/or publications, extending beyond the specific scope of this project.	De-identified	De-identified	De-identified	De-identified	De-identified	De-identified	5	De-identified	De-identified	2nd year	Full-time student	Regular student (enrolled in block section)	5	Proficient	Yes	1	1	1	0	1	0	0	0	1	0	1	0	0	5	FALSE	4	3	4	5	3	3.8	4	4	3	4	5	4	4	3	4
B92	De-identified	I agree to participate in this study.	I agree to the collection and analysis of information I provide.	I agree for my data to be included in future research endeavors and in research outputs such as presentations, reports, and/or publications, extending beyond the specific scope of this project.	De-identified	De-identified	De-identified	De-identified	De-identified	De-identified	6	De-identified	De-identified	4th year	Full-time student	Regular student (enrolled in block section)	7	Very Proficient	Yes	0	1	1	0	0	0	0	0	0	0	1	0	1	4	FALSE	3	2	2	3	3	2.6	4	4	5	3	2	3	3.5	3	2
C228	De-identified	I agree to participate in this study.	I agree to the collection and analysis of information I provide.	I agree for my data to be included in future research endeavors and in research outputs such as presentations, reports, and/or publications, extending beyond the specific scope of this project.	De-identified	De-identified	De-identified	De-identified	De-identified	De-identified	5	De-identified	De-identified	2nd year	Full-time student	Irregular student	5	Somewhat Proficient	Yes	1	1	1	0	1	1	0	0	1	0	0	1	1	8	FALSE	3	4	3	5	3	3.6	4	3	4	2	4	4	3.5	4	5
B57	De-identified	I agree to participate in this study.	I agree to the collection and analysis of information I provide.	I agree for my data to be included in future research endeavors and in research outputs such as presentations, reports, and/or publications, extending beyond the specific scope of this project.	De-identified	De-identified	De-identified	De-identified	De-identified	De-identified	6	De-identified	De-identified	4th year	Full-time student	Regular student (enrolled in block section)	8	Proficient	Yes	1	0	1	0	0	0	0	0	1	0	1	0	1	4	FALSE	6	3	4	5	3	4.2	3	3	2	3	2	4	2.83333	4	5
A2	De-identified	I agree to participate in this study.	I agree to the collection and analysis of information I provide.	I agree for my data to be included in future research endeavors and in research outputs such as presentations, reports, and/or publications, extending beyond the specific scope of this project.	De-identified	De-identified	De-identified	De-identified	De-identified	De-identified	7	De-identified	De-identified	3rd year	Full-time student	Irregular student	6	Very Proficient	Yes	1	1	1	0	1	0	0	0	1	0	1	0	0	6	FALSE	6	6	6	6	6	6	5	4	3	4	1	3	3.33333	3	4
B117	De-identified	I agree to participate in this study.	I agree to the collection and analysis of information I provide.	I agree for my data to be included in future research endeavors and in research outputs such as presentations, reports, and/or publications, extending beyond the specific scope of this project.	De-identified	De-identified	De-identified	De-identified	De-identified	De-identified	5	De-identified	De-identified	2nd year	Working student	Regular student (enrolled in block section)	6	Somewhat Proficient	Yes	1	1	0	1	1	0	0	1	0	1	1	1	1	8	FALSE	4	5	5	5	4	4.6	3	4	3	4	2	4	3.33333	3	2
B133	De-identified	I agree to participate in this study.	I agree to the collection and analysis of information I provide.	I agree for my data to be included in future research endeavors and in research outputs such as presentations, reports, and/or publications, extending beyond the specific scope of this project.	De-identified	De-identified	De-identified	De-identified	De-identified	De-identified	6	De-identified	De-identified	2nd year	Full-time student	Regular student (enrolled in block section)	6	Proficient	Yes	1	1	1	0	0	0	0	0	1	0	0	0	0	3	FALSE	6	5	5	6	5	5.4	2	2	2	2	4	2	2.33333	2	4
A21	De-identified	I agree to participate in this study.	I agree to the collection and analysis of information I provide.	I agree for my data to be included in future research endeavors and in research outputs such as presentations, reports, and/or publications, extending beyond the specific scope of this project.	De-identified	De-identified	De-identified	De-identified	De-identified	De-identified	7	De-identified	De-identified	3rd year	Full-time student	Regular student (enrolled in block section)	5	Proficient	Yes	1	1	1	0	1	0	0	0	0	0	0	0	0	4	FALSE	2	2	3	2	4	2.6	4	3	2	3	4	3	3.16667	3	4
B83	De-identified	I agree to participate in this study.	I agree to the collection and analysis of information I provide.	I agree for my data to be included in future research endeavors and in research outputs such as presentations, reports, and/or publications, extending beyond the specific scope of this project.	De-identified	De-identified	De-identified	De-identified	De-identified	De-identified	7	De-identified	De-identified	3rd year	Full-time student	Regular student (enrolled in block section)	6	Very Proficient	Yes	1	1	1	0	0	1	1	0	0	0	0	0	1	5	FALSE	6	5	6	6	5	5.6	2	3	2	2	4	2	2.5	3	4
B80	De-identified	I agree to participate in this study.	I agree to the collection and analysis of information I provide.	I agree for my data to be included in future research endeavors and in research outputs such as presentations, reports, and/or publications, extending beyond the specific scope of this project.	De-identified	De-identified	De-identified	De-identified	De-identified	De-identified	4	De-identified	De-identified	3rd year	Full-time student	Regular student (enrolled in block section)	7	Very Proficient	Yes	1	1	0	0	0	0	0	0	1	1	1	0	0	4	FALSE	4	4	2	4	4	3.6	2	2	2	4	5	2	2.83333	4	3
B143	De-identified	I agree to participate in this study.	I agree to the collection and analysis of information I provide.	I agree for my data to be included in future research endeavors and in research outputs such as presentations, reports, and/or publications, extending beyond the specific scope of this project.	De-identified	De-identified	De-identified	De-identified	De-identified	De-identified	6	De-identified	De-identified	4th year	Full-time student	Irregular student	8	Very Proficient	Yes	1	1	1	0	1	0	1	0	1	0	0	0	1	6	FALSE	2	2	2	4	2	2.4	4	4	4	4	6	5	4.5	5	6
C104	De-identified	I agree to participate in this study.	I agree to the collection and analysis of information I provide.	I agree for my data to be included in future research endeavors and in research outputs such as presentations, reports, and/or publications, extending beyond the specific scope of this project.	De-identified	De-identified	De-identified	De-identified	De-identified	De-identified	6	De-identified	De-identified	2nd year	Full-time student	Regular student (enrolled in block section)	6	Somewhat Proficient	Yes	1	1	1	1	1	0	0	0	0	1	0	1	1	8	FALSE	5	4	4	5	4	4.4	4	3	3	3	2	4	3.16667	3	4
C222	De-identified	I agree to participate in this study.	I agree to the collection and analysis of information I provide.	I agree for my data to be included in future research endeavors and in research outputs such as presentations, reports, and/or publications, extending beyond the specific scope of this project.	De-identified	De-identified	De-identified	De-identified	De-identified	De-identified	5	De-identified	De-identified	2nd year	Full-time student	Regular student (enrolled in block section)	3	Proficient	Yes	1	1	1	0	1	0	0	0	1	1	0	0	1	7	FALSE	4	4	4	4	4	4	3	3	3	4	2	3	3	5	4
C176	De-identified	I agree to participate in this study.	I agree to the collection and analysis of information I provide.	I agree for my data to be included in future research endeavors and in research outputs such as presentations, reports, and/or publications, extending beyond the specific scope of this project.	De-identified	De-identified	De-identified	De-identified	De-identified	De-identified	5	De-identified	De-identified	2nd year	Full-time student	Irregular student	6	Somewhat Proficient	Yes	0	1	0	0	0	0	1	0	0	1	0	0	1	4	FALSE	4	5	4	5	3	4.2	3	3	3	3	3	4	3.16667	3	5
B99	De-identified	I agree to participate in this study.	I agree to the collection and analysis of information I provide.	I agree for my data to be included in future research endeavors and in research outputs such as presentations, reports, and/or publications, extending beyond the specific scope of this project.	De-identified	De-identified	De-identified	De-identified	De-identified	De-identified	5	De-identified	De-identified	2nd year	Full-time student	Regular student (enrolled in block section)	7	Proficient	Yes	1	0	1	0	0	0	0	0	0	1	1	0	0	3	FALSE	6	5	5	5	5	5.2	3	3	2	3	4	2	2.83333	4	4
C258	De-identified	I agree to participate in this study.	I agree to the collection and analysis of information I provide.	I agree for my data to be included in future research endeavors and in research outputs such as presentations, reports, and/or publications, extending beyond the specific scope of this project.	De-identified	De-identified	De-identified	De-identified	De-identified	De-identified	6	De-identified	De-identified	2nd year	Full-time student	Regular student (enrolled in block section)	4	Proficient	Yes	1	1	1	0	0	0	0	0	1	1	0	0	0	5	FALSE	5	6	5	4	5	5	3	2	4	3	2	4	3	5	5
C109	De-identified	I agree to participate in this study.	I agree to the collection and analysis of information I provide.	I agree for my data to be included in future research endeavors and in research outputs such as presentations, reports, and/or publications, extending beyond the specific scope of this project.	De-identified	De-identified	De-identified	De-identified	De-identified	De-identified	6	De-identified	De-identified	4th year	Full-time student	Irregular student	8	Proficient	Yes	1	1	1	0	0	0	0	1	0	0	0	0	1	5	FALSE	4	4	3	4	4	3.8	3	4	4	4	3	4	3.66667	4	4
C270	De-identified	I agree to participate in this study.	I agree to the collection and analysis of information I provide.	I agree for my data to be included in future research endeavors and in research outputs such as presentations, reports, and/or publications, extending beyond the specific scope of this project.	De-identified	De-identified	De-identified	De-identified	De-identified	De-identified	5	De-identified	De-identified	2nd year	Full-time student	Regular student (enrolled in block section)	1	Proficient	Yes	0	1	0	1	1	1	1	0	0	0	1	0	1	7	FALSE	5	5	5	5	4	4.8	5	4	4	4	4	2	3.83333	4	4
C88	De-identified	I agree to participate in this study.	I agree to the collection and analysis of information I provide.	I agree for my data to be included in future research endeavors and in research outputs such as presentations, reports, and/or publications, extending beyond the specific scope of this project.	De-identified	De-identified	De-identified	De-identified	De-identified	De-identified	4	De-identified	De-identified	2nd year	Full-time student	Irregular student	7	Somewhat Proficient	Yes	0	0	0	0	0	0	0	0	0	0	0	0	0	0	FALSE	5	3	3	5	3	3.8	4	4	3	2	3	2	3	4	4
A54	De-identified	I agree to participate in this study.	I agree to the collection and analysis of information I provide.	I agree for my data to be included in future research endeavors and in research outputs such as presentations, reports, and/or publications, extending beyond the specific scope of this project.	De-identified	De-identified	De-identified	De-identified	De-identified	De-identified	3	De-identified	De-identified	4th year	Full-time student	Regular student (enrolled in block section)	9	Very Proficient	Yes	0	0	1	0	0	0	0	0	1	1	0	0	1	4	FALSE	5	5	5	5	5	5	3	3	3	1	3	3	2.66667	2	4
C26	De-identified	I agree to participate in this study.	I agree to the collection and analysis of information I provide.	I agree for my data to be included in future research endeavors and in research outputs such as presentations, reports, and/or publications, extending beyond the specific scope of this project.	De-identified	De-identified	De-identified	De-identified	De-identified	De-identified	6	De-identified	De-identified	2nd year	Full-time student	Regular student (enrolled in block section)	5	Proficient	Yes	1	0	1	0	0	0	0	0	0	0	0	0	1	3	FALSE	6	5	5	5	5	5.2	3	3	3	5	3	2	3.16667	2	3
A53	De-identified	I agree to participate in this study.	I agree to the collection and analysis of information I provide.	I agree for my data to be included in future research endeavors and in research outputs such as presentations, reports, and/or publications, extending beyond the specific scope of this project.	De-identified	De-identified	De-identified	De-identified	De-identified	De-identified	8	De-identified	De-identified	2nd year	Full-time student	Regular student (enrolled in block section)	7	Very Proficient	Yes	1	0	1	0	0	0	1	1	1	1	0	1	1	8	FALSE	3	3	3	4	4	3.4	4	3	4	4	3	4	3.66667	4	4
C42	De-identified	I agree to participate in this study.	I agree to the collection and analysis of information I provide.	I agree for my data to be included in future research endeavors and in research outputs such as presentations, reports, and/or publications, extending beyond the specific scope of this project.	De-identified	De-identified	De-identified	De-identified	De-identified	De-identified	7	De-identified	De-identified	2nd year	Full-time student	Regular student (enrolled in block section)	7	Proficient	Yes	0	0	1	0	0	0	0	0	0	0	0	0	0	1	FALSE	4	4	4	4	2	3.6	3	3	4	3	3	3	3.16667	4	4
C188	De-identified	I agree to participate in this study.	I agree to the collection and analysis of information I provide.	I agree for my data to be included in future research endeavors and in research outputs such as presentations, reports, and/or publications, extending beyond the specific scope of this project.	De-identified	De-identified	De-identified	De-identified	De-identified	De-identified	6	De-identified	De-identified	2nd year	Full-time student	Regular student (enrolled in block section)	8	Proficient	Yes	1	1	0	0	0	0	0	1	1	1	1	0	1	7	FALSE	6	2	5	5	4	4.4	5	5	3	3	1	1	3	1	5
A30	De-identified	I agree to participate in this study.	I agree to the collection and analysis of information I provide.	I agree for my data to be included in future research endeavors and in research outputs such as presentations, reports, and/or publications, extending beyond the specific scope of this project.	De-identified	De-identified	De-identified	De-identified	De-identified	De-identified	5	De-identified	De-identified	3rd year	Full-time student	Regular student (enrolled in block section)	8	Proficient	Yes	1	1	0	0	1	0	0	0	0	1	1	0	0	5	FALSE	4	4	4	4	4	4	4	4	4	3	4	4	3.83333	3	3
B152	De-identified	I agree to participate in this study.	I agree to the collection and analysis of information I provide.	I agree for my data to be included in future research endeavors and in research outputs such as presentations, reports, and/or publications, extending beyond the specific scope of this project.	De-identified	De-identified	De-identified	De-identified	De-identified	De-identified	6	De-identified	De-identified	3rd year	Full-time student	Regular student (enrolled in block section)	6	Proficient	Yes	0	1	1	0	0	0	1	0	1	1	0	0	0	5	FALSE	5	5	6	5	5	5.2	4	4	4	4	4	3	3.83333	4	4
C265	De-identified	I agree to participate in this study.	I agree to the collection and analysis of information I provide.	I agree for my data to be included in future research endeavors and in research outputs such as presentations, reports, and/or publications, extending beyond the specific scope of this project.	De-identified	De-identified	De-identified	De-identified	De-identified	De-identified	6	De-identified	De-identified	2nd year	Full-time student	Irregular student	5	Proficient	Yes	1	1	1	0	1	0	1	0	1	0	1	0	1	8	FALSE	4	4	3	4	4	3.8	4	5	5	4	4	2	4	5	4
C47	De-identified	I agree to participate in this study.	I agree to the collection and analysis of information I provide.	I agree for my data to be included in future research endeavors and in research outputs such as presentations, reports, and/or publications, extending beyond the specific scope of this project.	De-identified	De-identified	De-identified	De-identified	De-identified	De-identified	4	De-identified	De-identified	2nd year	Full-time student	Regular student (enrolled in block section)	6	Proficient	Yes	1	0	1	1	1	0	1	0	1	1	0	0	0	7	FALSE	6	5	6	6	4	5.4	2	4	1	6	1	4	3	4	4
B51	De-identified	I agree to participate in this study.	I agree to the collection and analysis of information I provide.	I agree for my data to be included in future research endeavors and in research outputs such as presentations, reports, and/or publications, extending beyond the specific scope of this project.	De-identified	De-identified	De-identified	De-identified	De-identified	De-identified	9	De-identified	De-identified	2nd year	Full-time student	Regular student (enrolled in block section)	8	Very Proficient	Yes	1	1	1	0	0	0	1	0	1	1	0	1	1	7	FALSE	6	5	6	6	5	5.6	3	2	3	2	4	5	3.16667	2	5
A88	De-identified	I agree to participate in this study.	I agree to the collection and analysis of information I provide.	I agree for my data to be included in future research endeavors and in research outputs such as presentations, reports, and/or publications, extending beyond the specific scope of this project.	De-identified	De-identified	De-identified	De-identified	De-identified	De-identified	6	De-identified	De-identified	2nd year	Full-time student	Regular student (enrolled in block section)	7	Proficient	Yes	1	0	1	0	0	0	0	0	0	0	0	0	1	3	FALSE	6	6	6	6	5	5.8	2	2	2	2	2	2	2	4	4
C132	De-identified	I agree to participate in this study.	I agree to the collection and analysis of information I provide.	I agree for my data to be included in future research endeavors and in research outputs such as presentations, reports, and/or publications, extending beyond the specific scope of this project.	De-identified	De-identified	De-identified	De-identified	De-identified	De-identified	6	De-identified	De-identified	2nd year	Full-time student	Regular student (enrolled in block section)	6	Somewhat Proficient	Yes	1	1	0	0	0	0	0	0	0	1	0	0	0	3	FALSE	3	3	4	5	3	3.6	5	4	3	2	3	4	3.5	3	5
C173	De-identified	I agree to participate in this study.	I agree to the collection and analysis of information I provide.	I agree for my data to be included in future research endeavors and in research outputs such as presentations, reports, and/or publications, extending beyond the specific scope of this project.	De-identified	De-identified	De-identified	De-identified	De-identified	De-identified	7	De-identified	De-identified	2nd year	Working student	Regular student (enrolled in block section)	8	Somewhat Proficient	Yes	1	1	1	0	0	0	0	1	0	1	1	1	1	8	FALSE	4	5	4	5	4	4.4	3	4	4	3	3	5	3.66667	3	4
C248	De-identified	I agree to participate in this study.	I agree to the collection and analysis of information I provide.	I agree for my data to be included in future research endeavors and in research outputs such as presentations, reports, and/or publications, extending beyond the specific scope of this project.	De-identified	De-identified	De-identified	De-identified	De-identified	De-identified	7	De-identified	De-identified	3rd year	Full-time student	Irregular student	7	Very Proficient	Yes	1	1	1	0	0	0	0	0	0	1	0	1	1	6	FALSE	5	4	4	5	3	4.2	4	5	3	1	3	3	3.16667	4	4
B107	De-identified	I agree to participate in this study.	I agree to the collection and analysis of information I provide.	I agree for my data to be included in future research endeavors and in research outputs such as presentations, reports, and/or publications, extending beyond the specific scope of this project.	De-identified	De-identified	De-identified	De-identified	De-identified	De-identified	3	De-identified	De-identified	3rd year	Working student	Regular student (enrolled in block section)	7	Proficient	Yes	0	0	0	1	1	0	0	1	0	1	0	0	0	4	FALSE	4	2	4	6	4	4	4	4	5	4	2	2	3.5	3	2
A65	De-identified	I agree to participate in this study.	I agree to the collection and analysis of information I provide.	I agree for my data to be included in future research endeavors and in research outputs such as presentations, reports, and/or publications, extending beyond the specific scope of this project.	De-identified	De-identified	De-identified	De-identified	De-identified	De-identified	7	De-identified	De-identified	2nd year	Full-time student	Regular student (enrolled in block section)	8	Proficient	Yes	1	1	0	0	1	0	1	0	1	1	1	0	1	8	FALSE	5	4	5	5	4	4.6	4	4	5	2	5	2	3.66667	2	5
A79	De-identified	I agree to participate in this study.	I agree to the collection and analysis of information I provide.	I agree for my data to be included in future research endeavors and in research outputs such as presentations, reports, and/or publications, extending beyond the specific scope of this project.	De-identified	De-identified	De-identified	De-identified	De-identified	De-identified	7	De-identified	De-identified	2nd year	Full-time student	Regular student (enrolled in block section)	7	Proficient	Yes	1	1	0	0	0	0	0	0	0	0	0	1	0	3	FALSE	3	4	4	5	4	4	5	4	4	4	5	4	4.33333	4	4
C94	De-identified	I agree to participate in this study.	I agree to the collection and analysis of information I provide.	I agree for my data to be included in future research endeavors and in research outputs such as presentations, reports, and/or publications, extending beyond the specific scope of this project.	De-identified	De-identified	De-identified	De-identified	De-identified	De-identified	7	De-identified	De-identified	2nd year	Working student	Regular student (enrolled in block section)	7	Proficient	Yes	1	1	1	0	0	0	0	0	1	0	1	0	0	5	FALSE	6	6	4	5	5	5.2	3	4	5	3	4	6	4.16667	4	5
C23	De-identified	I agree to participate in this study.	I agree to the collection and analysis of information I provide.	I agree for my data to be included in future research endeavors and in research outputs such as presentations, reports, and/or publications, extending beyond the specific scope of this project.	De-identified	De-identified	De-identified	De-identified	De-identified	De-identified	6	De-identified	De-identified	2nd year	Full-time student	Regular student (enrolled in block section)	5	Proficient	Yes	1	0	1	0	0	0	0	0	0	0	1	0	1	4	FALSE	6	5	5	5	5	5.2	4	2	3	5	3	3	3.33333	3	4
A71	De-identified	I agree to participate in this study.	I agree to the collection and analysis of information I provide.	I agree for my data to be included in future research endeavors and in research outputs such as presentations, reports, and/or publications, extending beyond the specific scope of this project.	De-identified	De-identified	De-identified	De-identified	De-identified	De-identified	3	De-identified	De-identified	2nd year	Full-time student	Regular student (enrolled in block section)	5	Somewhat Proficient	Yes	1	0	0	1	0	1	1	0	0	1	1	0	1	7	FALSE	6	4	6	6	5	5.4	4	3	5	5	4	4	4.16667	3	4
A45	De-identified	I agree to participate in this study.	I agree to the collection and analysis of information I provide.	I agree for my data to be included in future research endeavors and in research outputs such as presentations, reports, and/or publications, extending beyond the specific scope of this project.	De-identified	De-identified	De-identified	De-identified	De-identified	De-identified	6	De-identified	De-identified	2nd year	Full-time student	Regular student (enrolled in block section)	5	Somewhat Proficient	Yes	1	0	1	1	0	0	0	0	0	0	0	0	0	3	FALSE	5	5	5	5	6	5.2	3	2	3	3	2	2	2.5	3	3
C152	De-identified	I agree to participate in this study.	I agree to the collection and analysis of information I provide.	I agree for my data to be included in future research endeavors and in research outputs such as presentations, reports, and/or publications, extending beyond the specific scope of this project.	De-identified	De-identified	De-identified	De-identified	De-identified	De-identified	6	De-identified	De-identified	2nd year	Full-time student	Regular student (enrolled in block section)	4	Proficient	Yes	1	1	0	0	0	0	1	0	0	0	0	0	1	4	FALSE	6	5	5	5	6	5.4	2	2	1	3	1	1	1.66667	5	5
C77	De-identified	I agree to participate in this study.	I agree to the collection and analysis of information I provide.	I agree for my data to be included in future research endeavors and in research outputs such as presentations, reports, and/or publications, extending beyond the specific scope of this project.	De-identified	De-identified	De-identified	De-identified	De-identified	De-identified	7	De-identified	De-identified	3rd year	Full-time student	Irregular student	6	Proficient	Yes	1	1	1	0	0	0	1	0	1	1	1	0	0	7	FALSE	4	5	4	5	3	4.2	4	4	4	4	3	4	3.83333	5	5
B113	De-identified	I agree to participate in this study.	I agree to the collection and analysis of information I provide.	I agree for my data to be included in future research endeavors and in research outputs such as presentations, reports, and/or publications, extending beyond the specific scope of this project.	De-identified	De-identified	De-identified	De-identified	De-identified	De-identified	6	De-identified	De-identified	2nd year	Full-time student	Regular student (enrolled in block section)	7	Somewhat Proficient	Yes	1	1	0	0	0	1	1	1	0	0	1	1	0	6	FALSE	4	4	3	5	5	4.2	4	4	4	3	4	4	3.83333	4	3
A44	De-identified	I agree to participate in this study.	I agree to the collection and analysis of information I provide.	I agree for my data to be included in future research endeavors and in research outputs such as presentations, reports, and/or publications, extending beyond the specific scope of this project.	De-identified	De-identified	De-identified	De-identified	De-identified	De-identified	5	De-identified	De-identified	4th year	Full-time student	Regular student (enrolled in block section)	6	Proficient	Yes	1	0	1	0	1	0	0	0	1	1	1	0	1	7	FALSE	6	6	5	5	4	5.2	2	3	3	1	4	4	2.83333	3	5
C294	De-identified	I agree to participate in this study.	I agree to the collection and analysis of information I provide.	I agree for my data to be included in future research endeavors and in research outputs such as presentations, reports, and/or publications, extending beyond the specific scope of this project.	De-identified	De-identified	De-identified	De-identified	De-identified	De-identified	7	De-identified	De-identified	2nd year	Full-time student	Irregular student	4	Very Proficient	Yes	1	1	1	0	1	0	1	0	0	1	1	0	0	7	FALSE	4	4	4	5	3	4	4	1	2	3	2	2	2.33333	5	5
A43	De-identified	I agree to participate in this study.	I agree to the collection and analysis of information I provide.	I agree for my data to be included in future research endeavors and in research outputs such as presentations, reports, and/or publications, extending beyond the specific scope of this project.	De-identified	De-identified	De-identified	De-identified	De-identified	De-identified	4	De-identified	De-identified	2nd year	Full-time student	Regular student (enrolled in block section)	5	Proficient	Yes	1	1	0	0	0	0	0	0	1	0	0	0	0	3	FALSE	5	5	4	5	4	4.6	3	3	4	3	3	2	3	3	5
A67	De-identified	I agree to participate in this study.	I agree to the collection and analysis of information I provide.	I agree for my data to be included in future research endeavors and in research outputs such as presentations, reports, and/or publications, extending beyond the specific scope of this project.	De-identified	De-identified	De-identified	De-identified	De-identified	De-identified	7	De-identified	De-identified	2nd year	Full-time student	Regular student (enrolled in block section)	6	Somewhat Proficient	Yes	1	1	0	0	0	0	0	0	1	0	0	0	0	3	FALSE	6	5	5	5	4	5	4	2	2	2	4	2	2.66667	2	4
B90	De-identified	I agree to participate in this study.	I agree to the collection and analysis of information I provide.	I agree for my data to be included in future research endeavors and in research outputs such as presentations, reports, and/or publications, extending beyond the specific scope of this project.	De-identified	De-identified	De-identified	De-identified	De-identified	De-identified	4	De-identified	De-identified	3rd year	Full-time student	Irregular student	10	Very Proficient	Yes	1	0	1	0	0	0	0	0	0	1	0	0	0	2	FALSE	2	2	2	2	2	2	5	6	6	5	6	4	5.33333	5	4
A27	De-identified	I agree to participate in this study.	I agree to the collection and analysis of information I provide.	I agree for my data to be included in future research endeavors and in research outputs such as presentations, reports, and/or publications, extending beyond the specific scope of this project.	De-identified	De-identified	De-identified	De-identified	De-identified	De-identified	7	De-identified	De-identified	3rd year	Full-time student	Regular student (enrolled in block section)	9	Very Proficient	Yes	1	1	1	0	1	0	0	0	0	1	0	0	1	6	FALSE	4	4	4	4	4	4	4	3	3	4	5	4	3.83333	4	4
C207	De-identified	I agree to participate in this study.	I agree to the collection and analysis of information I provide.	I agree for my data to be included in future research endeavors and in research outputs such as presentations, reports, and/or publications, extending beyond the specific scope of this project.	De-identified	De-identified	De-identified	De-identified	De-identified	De-identified	7	De-identified	De-identified	2nd year	Full-time student	Regular student (enrolled in block section)	7	Very Proficient	Yes	1	1	1	0	1	1	0	0	1	0	0	1	1	8	FALSE	5	5	5	5	5	5	4	2	3	2	2	2	2.5	4	3
C100	De-identified	I agree to participate in this study.	I agree to the collection and analysis of information I provide.	I agree for my data to be included in future research endeavors and in research outputs such as presentations, reports, and/or publications, extending beyond the specific scope of this project.	De-identified	De-identified	De-identified	De-identified	De-identified	De-identified	10	De-identified	De-identified	2nd year	Full-time student	Regular student (enrolled in block section)	8	Proficient	Yes	1	1	1	0	1	0	1	1	0	1	1	0	0	8	FALSE	5	1	5	6	5	4.4	4	2	3	4	4	4	3.5	4	4
A6	De-identified	I agree to participate in this study.	I agree to the collection and analysis of information I provide.	I agree for my data to be included in future research endeavors and in research outputs such as presentations, reports, and/or publications, extending beyond the specific scope of this project.	De-identified	De-identified	De-identified	De-identified	De-identified	De-identified	6	De-identified	De-identified	4th year	Working student	Irregular student	5	Somewhat Proficient	Yes	1	0	1	0	0	0	0	0	1	1	0	0	1	5	FALSE	4	4	3	5	3	3.8	4	3	4	4	5	4	4	4	4
A92	De-identified	I agree to participate in this study.	I agree to the collection and analysis of information I provide.	I agree for my data to be included in future research endeavors and in research outputs such as presentations, reports, and/or publications, extending beyond the specific scope of this project.	De-identified	De-identified	De-identified	De-identified	De-identified	De-identified	5	De-identified	De-identified	4th year	Full-time student	Regular student (enrolled in block section)	7	Somewhat Proficient	Yes	1	1	1	0	1	0	1	0	1	0	0	0	1	7	FALSE	5	5	5	5	5	5	4	4	4	3	3	3	3.5	3	3
C202	De-identified	I agree to participate in this study.	I agree to the collection and analysis of information I provide.	I agree for my data to be included in future research endeavors and in research outputs such as presentations, reports, and/or publications, extending beyond the specific scope of this project.	De-identified	De-identified	De-identified	De-identified	De-identified	De-identified	6	De-identified	De-identified	4th year	Full-time student	Regular student (enrolled in block section)	10	Proficient	Yes	1	1	0	0	0	0	1	0	1	1	1	0	1	7	FALSE	4	2	4	5	3	3.6	1	2	1	1	2	2	1.5	4	3
C276	De-identified	I agree to participate in this study.	I agree to the collection and analysis of information I provide.	I agree for my data to be included in future research endeavors and in research outputs such as presentations, reports, and/or publications, extending beyond the specific scope of this project.	De-identified	De-identified	De-identified	De-identified	De-identified	De-identified	8	De-identified	De-identified	2nd year	Full-time student	Regular student (enrolled in block section)	8	Very Proficient	Yes	1	1	1	0	0	0	0	0	0	0	1	0	0	4	FALSE	5	5	4	5	3	4.4	3	2	5	1	4	2	2.83333	4	5
C108	De-identified	I agree to participate in this study.	I agree to the collection and analysis of information I provide.	I agree for my data to be included in future research endeavors and in research outputs such as presentations, reports, and/or publications, extending beyond the specific scope of this project.	De-identified	De-identified	De-identified	De-identified	De-identified	De-identified	6	De-identified	De-identified	2nd year	Full-time student	Regular student (enrolled in block section)	5	Proficient	Yes	1	0	0	1	1	0	0	0	0	1	0	0	0	4	FALSE	6	4	3	6	3	4.4	3	4	3	4	2	4	3.33333	4	4
B98	De-identified	I agree to participate in this study.	I agree to the collection and analysis of information I provide.	I agree for my data to be included in future research endeavors and in research outputs such as presentations, reports, and/or publications, extending beyond the specific scope of this project.	De-identified	De-identified	De-identified	De-identified	De-identified	De-identified	7	De-identified	De-identified	3rd year	Full-time student	Regular student (enrolled in block section)	7	Very Proficient	Yes	1	1	1	0	1	0	0	0	1	1	0	0	0	5	FALSE	6	5	6	6	5	5.6	3	3	5	3	3	3	3.33333	2	5
C195	De-identified	I agree to participate in this study.	I agree to the collection and analysis of information I provide.	I agree for my data to be included in future research endeavors and in research outputs such as presentations, reports, and/or publications, extending beyond the specific scope of this project.	De-identified	De-identified	De-identified	De-identified	De-identified	De-identified	7	De-identified	De-identified	2nd year	Full-time student	Regular student (enrolled in block section)	6	Proficient	Yes	1	1	0	0	1	0	1	0	1	1	0	1	0	7	FALSE	4	4	4	4	4	4	4	4	4	4	4	3	3.83333	4	4
C272	De-identified	I agree to participate in this study.	I agree to the collection and analysis of information I provide.	I agree for my data to be included in future research endeavors and in research outputs such as presentations, reports, and/or publications, extending beyond the specific scope of this project.	De-identified	De-identified	De-identified	De-identified	De-identified	De-identified	5	De-identified	De-identified	2nd year	Full-time student	Regular student (enrolled in block section)	5	Somewhat Proficient	Yes	0	0	1	1	1	0	1	0	0	1	0	0	0	5	FALSE	6	5	6	6	3	5.2	3	1	2	3	4	4	2.83333	4	4
A46	De-identified	I agree to participate in this study.	I agree to the collection and analysis of information I provide.	I agree for my data to be included in future research endeavors and in research outputs such as presentations, reports, and/or publications, extending beyond the specific scope of this project.	De-identified	De-identified	De-identified	De-identified	De-identified	De-identified	5	De-identified	De-identified	2nd year	Working student	Irregular student	7	Proficient	Yes	1	1	1	0	1	1	1	0	0	0	1	0	1	8	FALSE	5	5	4	5	5	4.8	4	4	4	5	4	4	4.16667	3	4
C139	De-identified	I agree to participate in this study.	I agree to the collection and analysis of information I provide.	I agree for my data to be included in future research endeavors and in research outputs such as presentations, reports, and/or publications, extending beyond the specific scope of this project.	De-identified	De-identified	De-identified	De-identified	De-identified	De-identified	8	De-identified	De-identified	2nd year	Full-time student	Regular student (enrolled in block section)	7	Very Proficient	Yes	1	1	1	0	0	0	1	0	1	1	0	1	1	8	FALSE	5	4	5	5	4	4.6	5	4	4	4	4	3	4	3	4
C233	De-identified	I agree to participate in this study.	I agree to the collection and analysis of information I provide.	I agree for my data to be included in future research endeavors and in research outputs such as presentations, reports, and/or publications, extending beyond the specific scope of this project.	De-identified	De-identified	De-identified	De-identified	De-identified	De-identified	6	De-identified	De-identified	3rd year	Full-time student	Irregular student	6	Proficient	Yes	0	1	1	0	0	0	0	0	0	0	0	0	0	2	FALSE	6	5	4	6	5	5.2	3	3	4	3	4	3	3.33333	5	5
A10	De-identified	I agree to participate in this study.	I agree to the collection and analysis of information I provide.	I agree for my data to be included in future research endeavors and in research outputs such as presentations, reports, and/or publications, extending beyond the specific scope of this project.	De-identified	De-identified	De-identified	De-identified	De-identified	De-identified	5	De-identified	De-identified	4th year	Full-time student	Regular student (enrolled in block section)	7	Proficient	Yes	0	0	0	0	0	0	0	0	1	0	0	0	0	1	FALSE	5	4	4	4	4	4.2	4	4	4	4	4	4	4	4	4
A58	De-identified	I agree to participate in this study.	I agree to the collection and analysis of information I provide.	I agree for my data to be included in future research endeavors and in research outputs such as presentations, reports, and/or publications, extending beyond the specific scope of this project.	De-identified	De-identified	De-identified	De-identified	De-identified	De-identified	7	De-identified	De-identified	2nd year	Full-time student	Regular student (enrolled in block section)	6	Proficient	Yes	0	0	0	0	0	0	0	0	1	0	0	0	0	1	FALSE	5	5	4	4	5	4.6	5	5	5	5	2	3	4.16667	3	4
A103	De-identified	I agree to participate in this study.	I agree to the collection and analysis of information I provide.	I agree for my data to be included in future research endeavors and in research outputs such as presentations, reports, and/or publications, extending beyond the specific scope of this project.	De-identified	De-identified	De-identified	De-identified	De-identified	De-identified	6	De-identified	De-identified	2nd year	Full-time student	Regular student (enrolled in block section)	7	Proficient	Yes	1	1	1	0	0	0	0	0	1	1	1	0	1	7	FALSE	6	5	5	6	4	5.2	4	4	4	5	4	2	3.83333	3	4
C63	De-identified	I agree to participate in this study.	I agree to the collection and analysis of information I provide.	I agree for my data to be included in future research endeavors and in research outputs such as presentations, reports, and/or publications, extending beyond the specific scope of this project.	De-identified	De-identified	De-identified	De-identified	De-identified	De-identified	5	De-identified	De-identified	2nd year	Full-time student	Regular student (enrolled in block section)	7	Somewhat Proficient	Yes	1	1	1	0	1	1	1	0	0	0	0	1	1	8	FALSE	4	5	2	4	3	3.6	6	4	5	6	6	5	5.33333	5	5
A3	De-identified	I agree to participate in this study.	I agree to the collection and analysis of information I provide.	I agree for my data to be included in future research endeavors and in research outputs such as presentations, reports, and/or publications, extending beyond the specific scope of this project.	De-identified	De-identified	De-identified	De-identified	De-identified	De-identified	5	De-identified	De-identified	3rd year	Full-time student	Regular student (enrolled in block section)	7	Proficient	Yes	1	1	1	0	0	0	0	0	0	1	0	0	0	4	FALSE	6	4	5	5	5	5	4	4	5	5	4	3	4.16667	5	4
C110	De-identified	I agree to participate in this study.	I agree to the collection and analysis of information I provide.	I agree for my data to be included in future research endeavors and in research outputs such as presentations, reports, and/or publications, extending beyond the specific scope of this project.	De-identified	De-identified	De-identified	De-identified	De-identified	De-identified	4	De-identified	De-identified	2nd year	Full-time student	Regular student (enrolled in block section)	7	Proficient	Yes	1	1	1	0	0	0	1	0	0	1	1	0	0	6	FALSE	5	4	4	4	4	4.2	4	4	4	3	1	4	3.33333	5	4
C19	De-identified	I agree to participate in this study.	I agree to the collection and analysis of information I provide.	I agree for my data to be included in future research endeavors and in research outputs such as presentations, reports, and/or publications, extending beyond the specific scope of this project.	De-identified	De-identified	De-identified	De-identified	De-identified	De-identified	5	De-identified	De-identified	2nd year	Full-time student	Regular student (enrolled in block section)	7	Somewhat Proficient	Yes	1	0	1	0	0	0	0	0	0	0	0	0	0	2	FALSE	5	6	5	6	5	5.4	2	3	3	1	4	3	2.66667	5	5
B141	De-identified	I agree to participate in this study.	I agree to the collection and analysis of information I provide.	I agree for my data to be included in future research endeavors and in research outputs such as presentations, reports, and/or publications, extending beyond the specific scope of this project.	De-identified	De-identified	De-identified	De-identified	De-identified	De-identified	5	De-identified	De-identified	4th year	Full-time student	Regular student (enrolled in block section)	7	Proficient	Yes	0	0	0	0	0	0	0	0	0	0	0	0	0	0	FALSE	5	5	5	5	5	5	5	5	4	4	5	2	4.16667	3	4
C245	De-identified	I agree to participate in this study.	I agree to the collection and analysis of information I provide.	I agree for my data to be included in future research endeavors and in research outputs such as presentations, reports, and/or publications, extending beyond the specific scope of this project.	De-identified	De-identified	De-identified	De-identified	De-identified	De-identified	6	De-identified	De-identified	2nd year	Working student	Regular student (enrolled in block section)	8	Very Proficient	Yes	1	1	1	0	1	0	0	0	0	0	0	0	0	4	FALSE	6	5	4	5	6	5.2	4	2	2	3	2	3	2.66667	5	5
B20	De-identified	I agree to participate in this study.	I agree to the collection and analysis of information I provide.	I agree for my data to be included in future research endeavors and in research outputs such as presentations, reports, and/or publications, extending beyond the specific scope of this project.	De-identified	De-identified	De-identified	De-identified	De-identified	De-identified	6	De-identified	De-identified	2nd year	Working student	Regular student (enrolled in block section)	7	Very Proficient	Yes	1	1	1	0	0	1	1	1	1	0	1	0	1	8	FALSE	6	2	4	6	5	4.6	5	2	5	3	6	4	4.16667	5	6
C189	De-identified	I agree to participate in this study.	I agree to the collection and analysis of information I provide.	I agree for my data to be included in future research endeavors and in research outputs such as presentations, reports, and/or publications, extending beyond the specific scope of this project.	De-identified	De-identified	De-identified	De-identified	De-identified	De-identified	5	De-identified	De-identified	2nd year	Full-time student	Regular student (enrolled in block section)	8	Very Proficient	Yes	0	1	0	0	0	0	1	0	1	1	0	0	0	4	FALSE	6	5	5	5	5	5.2	4	4	4	2	4	3	3.5	5	6
C282	De-identified	I agree to participate in this study.	I agree to the collection and analysis of information I provide.	I agree for my data to be included in future research endeavors and in research outputs such as presentations, reports, and/or publications, extending beyond the specific scope of this project.	De-identified	De-identified	De-identified	De-identified	De-identified	De-identified	6	De-identified	De-identified	2nd year	Full-time student	Regular student (enrolled in block section)	7	Proficient	Yes	1	1	1	1	1	0	0	1	0	0	1	0	1	8	FALSE	4	4	4	4	6	4.4	4	4	4	4	4	4	4	4	4
A14	De-identified	I agree to participate in this study.	I agree to the collection and analysis of information I provide.	I agree for my data to be included in future research endeavors and in research outputs such as presentations, reports, and/or publications, extending beyond the specific scope of this project.	De-identified	De-identified	De-identified	De-identified	De-identified	De-identified	7	De-identified	De-identified	4th year	Full-time student	Regular student (enrolled in block section)	7	Proficient	Yes	0	1	0	0	0	0	0	0	0	0	1	0	0	2	FALSE	5	4	5	5	2	4.2	5	5	5	2	5	4	4.33333	4	5
A36	De-identified	I agree to participate in this study.	I agree to the collection and analysis of information I provide.	I agree for my data to be included in future research endeavors and in research outputs such as presentations, reports, and/or publications, extending beyond the specific scope of this project.	De-identified	De-identified	De-identified	De-identified	De-identified	De-identified	8	De-identified	De-identified	2nd year	Full-time student	Irregular student	9	Very Proficient	Yes	1	1	1	0	0	0	0	0	1	1	1	0	0	6	FALSE	4	4	4	4	3	3.8	4	4	4	4	4	4	4	4	4
C158	De-identified	I agree to participate in this study.	I agree to the collection and analysis of information I provide.	I agree for my data to be included in future research endeavors and in research outputs such as presentations, reports, and/or publications, extending beyond the specific scope of this project.	De-identified	De-identified	De-identified	De-identified	De-identified	De-identified	6	De-identified	De-identified	2nd year	Full-time student	Regular student (enrolled in block section)	5	Very Proficient	Yes	0	1	1	0	0	0	1	0	0	0	0	0	0	3	FALSE	6	6	5	6	5	5.6	5	5	4	4	4	2	4	2	4
C271	De-identified	I agree to participate in this study.	I agree to the collection and analysis of information I provide.	I agree for my data to be included in future research endeavors and in research outputs such as presentations, reports, and/or publications, extending beyond the specific scope of this project.	De-identified	De-identified	De-identified	De-identified	De-identified	De-identified	8	De-identified	De-identified	2nd year	Full-time student	Regular student (enrolled in block section)	5	Very Proficient	Yes	1	1	1	0	0	1	0	1	0	0	0	0	0	5	FALSE	5	5	6	5	5	5.2	4	3	4	4	4	4	3.83333	4	5
B18	De-identified	I agree to participate in this study.	I agree to the collection and analysis of information I provide.	I agree for my data to be included in future research endeavors and in research outputs such as presentations, reports, and/or publications, extending beyond the specific scope of this project.	De-identified	De-identified	De-identified	De-identified	De-identified	De-identified	6	De-identified	De-identified	4th year	Full-time student	Regular student (enrolled in block section)	8	Somewhat Proficient	Yes	0	1	0	0	0	0	0	0	0	1	1	0	0	3	FALSE	6	6	6	6	2	5.2	4	4	3	6	5	2	4	4	6
A37	De-identified	I agree to participate in this study.	I agree to the collection and analysis of information I provide.	I agree for my data to be included in future research endeavors and in research outputs such as presentations, reports, and/or publications, extending beyond the specific scope of this project.	De-identified	De-identified	De-identified	De-identified	De-identified	De-identified	9	De-identified	De-identified	2nd year	Full-time student	Regular student (enrolled in block section)	7	Very Proficient	Yes	1	1	1	0	0	1	1	0	0	0	0	0	0	5	FALSE	4	2	3	5	4	3.6	5	4	5	4	4	2	4	4	4
C192	De-identified	I agree to participate in this study.	I agree to the collection and analysis of information I provide.	I agree for my data to be included in future research endeavors and in research outputs such as presentations, reports, and/or publications, extending beyond the specific scope of this project.	De-identified	De-identified	De-identified	De-identified	De-identified	De-identified	5	De-identified	De-identified	2nd year	Full-time student	Regular student (enrolled in block section)	8	Very Proficient	Yes	0	1	1	1	0	0	0	0	0	1	0	0	1	5	FALSE	5	4	4	4	5	4.4	4	4	5	4	5	4	4.33333	3	4
A101	De-identified	I agree to participate in this study.	I agree to the collection and analysis of information I provide.	I agree for my data to be included in future research endeavors and in research outputs such as presentations, reports, and/or publications, extending beyond the specific scope of this project.	De-identified	De-identified	De-identified	De-identified	De-identified	De-identified	6	De-identified	De-identified	3rd year	Working student	Irregular student	6	Proficient	Yes	1	1	1	1	1	0	0	0	0	0	0	0	0	5	FALSE	4	4	5	5	4	4.4	3	4	4	4	4	4	3.83333	3	5
A97	De-identified	I agree to participate in this study.	I agree to the collection and analysis of information I provide.	I agree for my data to be included in future research endeavors and in research outputs such as presentations, reports, and/or publications, extending beyond the specific scope of this project.	De-identified	De-identified	De-identified	De-identified	De-identified	De-identified	7	De-identified	De-identified	4th year	Full-time student	Irregular student	8	Proficient	Yes	1	1	1	1	1	0	0	0	0	0	0	0	0	5	FALSE	5	5	4	4	5	4.6	5	3	4	5	4	4	4.16667	4	4
C126	De-identified	I agree to participate in this study.	I agree to the collection and analysis of information I provide.	I agree for my data to be included in future research endeavors and in research outputs such as presentations, reports, and/or publications, extending beyond the specific scope of this project.	De-identified	De-identified	De-identified	De-identified	De-identified	De-identified	5	De-identified	De-identified	2nd year	Full-time student	Regular student (enrolled in block section)	8	Proficient	Yes	0	1	0	0	0	0	0	0	1	1	0	0	0	3	FALSE	6	6	5	5	3	5	5	5	4	4	4	4	4.33333	4	5
C287	De-identified	I agree to participate in this study.	I agree to the collection and analysis of information I provide.	I agree for my data to be included in future research endeavors and in research outputs such as presentations, reports, and/or publications, extending beyond the specific scope of this project.	De-identified	De-identified	De-identified	De-identified	De-identified	De-identified	6	De-identified	De-identified	4th year	Full-time student	Regular student (enrolled in block section)	7	Proficient	Yes	1	1	0	0	0	0	1	1	1	1	0	1	1	8	FALSE	6	5	6	6	6	5.8	3	2	3	2	4	4	3	4	4
B91	De-identified	I agree to participate in this study.	I agree to the collection and analysis of information I provide.	I agree for my data to be included in future research endeavors and in research outputs such as presentations, reports, and/or publications, extending beyond the specific scope of this project.	De-identified	De-identified	De-identified	De-identified	De-identified	De-identified	5	De-identified	De-identified	2nd year	Full-time student	Regular student (enrolled in block section)	5	Proficient	Yes	1	1	1	0	0	1	1	0	1	1	1	0	1	8	FALSE	6	6	6	6	6	6	4	4	4	4	4	3	3.83333	4	4
C64	De-identified	I agree to participate in this study.	I agree to the collection and analysis of information I provide.	I agree for my data to be included in future research endeavors and in research outputs such as presentations, reports, and/or publications, extending beyond the specific scope of this project.	De-identified	De-identified	De-identified	De-identified	De-identified	De-identified	7	De-identified	De-identified	2nd year	Full-time student	Regular student (enrolled in block section)	8	Proficient	Yes	1	1	1	0	1	0	0	0	1	0	0	0	1	6	FALSE	5	4	5	5	1	4	5	5	5	5	4	5	4.83333	5	4
A74	De-identified	I agree to participate in this study.	I agree to the collection and analysis of information I provide.	I agree for my data to be included in future research endeavors and in research outputs such as presentations, reports, and/or publications, extending beyond the specific scope of this project.	De-identified	De-identified	De-identified	De-identified	De-identified	De-identified	5	De-identified	De-identified	2nd year	Full-time student	Regular student (enrolled in block section)	5	Very Proficient	Yes	1	1	1	1	1	0	0	0	0	0	1	0	0	6	FALSE	6	5	4	5	4	4.8	5	4	4	3	5	3	4	5	4
B138	De-identified	I agree to participate in this study.	I agree to the collection and analysis of information I provide.	I agree for my data to be included in future research endeavors and in research outputs such as presentations, reports, and/or publications, extending beyond the specific scope of this project.	De-identified	De-identified	De-identified	De-identified	De-identified	De-identified	7	De-identified	De-identified	4th year	Full-time student	Regular student (enrolled in block section)	8	Proficient	Yes	0	1	1	0	1	1	1	0	1	1	1	0	0	8	FALSE	5	5	5	5	5	5	4	4	4	4	4	3	3.83333	4	4
C150	De-identified	I agree to participate in this study.	I agree to the collection and analysis of information I provide.	I agree for my data to be included in future research endeavors and in research outputs such as presentations, reports, and/or publications, extending beyond the specific scope of this project.	De-identified	De-identified	De-identified	De-identified	De-identified	De-identified	6	De-identified	De-identified	4th year	Full-time student	Irregular student	6	Very Proficient	Yes	1	1	1	0	0	0	0	0	1	1	0	0	0	5	FALSE	5	5	4	5	5	4.8	3	3	3	4	4	4	3.5	5	5
A39	De-identified	I agree to participate in this study.	I agree to the collection and analysis of information I provide.	I agree for my data to be included in future research endeavors and in research outputs such as presentations, reports, and/or publications, extending beyond the specific scope of this project.	De-identified	De-identified	De-identified	De-identified	De-identified	De-identified	6	De-identified	De-identified	2nd year	Full-time student	Regular student (enrolled in block section)	7	Proficient	Yes	1	1	1	0	0	0	1	0	1	1	1	0	1	8	FALSE	3	3	3	5	3	3.4	5	4	5	5	4	2	4.16667	5	4
C128	De-identified	I agree to participate in this study.	I agree to the collection and analysis of information I provide.	I agree for my data to be included in future research endeavors and in research outputs such as presentations, reports, and/or publications, extending beyond the specific scope of this project.	De-identified	De-identified	De-identified	De-identified	De-identified	De-identified	7	De-identified	De-identified	2nd year	Full-time student	Irregular student	5	Proficient	Yes	0	0	1	0	0	0	0	0	1	0	0	1	1	4	FALSE	6	4	4	5	5	4.8	5	4	5	5	3	5	4.5	4	5
C102	De-identified	I agree to participate in this study.	I agree to the collection and analysis of information I provide.	I agree for my data to be included in future research endeavors and in research outputs such as presentations, reports, and/or publications, extending beyond the specific scope of this project.	De-identified	De-identified	De-identified	De-identified	De-identified	De-identified	7	De-identified	De-identified	2nd year	Working student	Irregular student	8	Proficient	Yes	1	1	1	0	0	0	1	0	1	1	0	1	1	8	FALSE	4	5	5	5	4	4.6	4	4	4	4	3	4	3.83333	4	4
B27	De-identified	I agree to participate in this study.	I agree to the collection and analysis of information I provide.	I agree for my data to be included in future research endeavors and in research outputs such as presentations, reports, and/or publications, extending beyond the specific scope of this project.	De-identified	De-identified	De-identified	De-identified	De-identified	De-identified	6	De-identified	De-identified	3rd year	Full-time student	Regular student (enrolled in block section)	7	Very Proficient	Yes	1	1	1	0	1	1	0	0	0	0	0	0	1	5	FALSE	5	5	5	5	5	5	5	4	4	3	5	4	4.16667	5	4
A40	De-identified	I agree to participate in this study.	I agree to the collection and analysis of information I provide.	I agree for my data to be included in future research endeavors and in research outputs such as presentations, reports, and/or publications, extending beyond the specific scope of this project.	De-identified	De-identified	De-identified	De-identified	De-identified	De-identified	7	De-identified	De-identified	2nd year	Full-time student	Regular student (enrolled in block section)	7	Somewhat Proficient	Yes	1	1	1	0	0	0	0	0	0	0	0	0	0	3	FALSE	6	4	4	5	4	4.6	5	3	4	4	5	5	4.33333	4	5
C160	De-identified	I agree to participate in this study.	I agree to the collection and analysis of information I provide.	I agree for my data to be included in future research endeavors and in research outputs such as presentations, reports, and/or publications, extending beyond the specific scope of this project.	De-identified	De-identified	De-identified	De-identified	De-identified	De-identified	8	De-identified	De-identified	3rd year	Full-time student	Regular student (enrolled in block section)	8	Proficient	Yes	0	0	0	0	0	0	0	0	1	0	0	0	1	2	FALSE	5	6	5	5	5	5.2	4	4	5	3	5	4	4.16667	5	5
C131	De-identified	I agree to participate in this study.	I agree to the collection and analysis of information I provide.	I agree for my data to be included in future research endeavors and in research outputs such as presentations, reports, and/or publications, extending beyond the specific scope of this project.	De-identified	De-identified	De-identified	De-identified	De-identified	De-identified	5	De-identified	De-identified	2nd year	Full-time student	Regular student (enrolled in block section)	5	Proficient	Yes	1	0	1	0	0	0	0	1	1	0	0	0	1	5	FALSE	6	5	5	5	5	5.2	3	3	5	4	4	3	3.66667	5	4
B120	De-identified	I agree to participate in this study.	I agree to the collection and analysis of information I provide.	I agree for my data to be included in future research endeavors and in research outputs such as presentations, reports, and/or publications, extending beyond the specific scope of this project.	De-identified	De-identified	De-identified	De-identified	De-identified	De-identified	7	De-identified	De-identified	3rd year	Full-time student	Irregular student	5	Somewhat Proficient	Yes	1	1	1	0	0	1	1	0	1	0	0	0	0	5	FALSE	4	4	3	4	4	3.8	3	4	3	3	5	4	3.66667	4	6
A59	De-identified	I agree to participate in this study.	I agree to the collection and analysis of information I provide.	I agree for my data to be included in future research endeavors and in research outputs such as presentations, reports, and/or publications, extending beyond the specific scope of this project.	De-identified	De-identified	De-identified	De-identified	De-identified	De-identified	7	De-identified	De-identified	2nd year	Full-time student	Irregular student	8	Somewhat Proficient	Yes	1	0	1	0	0	0	0	0	0	0	0	0	0	2	FALSE	5	5	5	5	5	5	4	4	4	4	5	5	4.33333	4	5
C206	De-identified	I agree to participate in this study.	I agree to the collection and analysis of information I provide.	I agree for my data to be included in future research endeavors and in research outputs such as presentations, reports, and/or publications, extending beyond the specific scope of this project.	De-identified	De-identified	De-identified	De-identified	De-identified	De-identified	7	De-identified	De-identified	2nd year	Full-time student	Regular student (enrolled in block section)	7	Proficient	Yes	1	0	0	0	0	1	1	0	1	1	1	0	0	6	FALSE	6	5	6	6	6	5.8	3	3	4	4	3	3	3.33333	4	4
A7	De-identified	I agree to participate in this study.	I agree to the collection and analysis of information I provide.	I agree for my data to be included in future research endeavors and in research outputs such as presentations, reports, and/or publications, extending beyond the specific scope of this project.	De-identified	De-identified	De-identified	De-identified	De-identified	De-identified	7	De-identified	De-identified	4th year	Full-time student	Regular student (enrolled in block section)	7	Proficient	Yes	1	0	0	0	0	0	0	0	0	0	0	0	0	1	FALSE	5	4	5	5	4	4.6	5	4	4	5	5	3	4.33333	4	4
C27	De-identified	I agree to participate in this study.	I agree to the collection and analysis of information I provide.	I agree for my data to be included in future research endeavors and in research outputs such as presentations, reports, and/or publications, extending beyond the specific scope of this project.	De-identified	De-identified	De-identified	De-identified	De-identified	De-identified	8	De-identified	De-identified	2nd year	Full-time student	Regular student (enrolled in block section)	7	Proficient	Yes	1	1	0	0	0	0	0	0	1	1	0	0	0	4	FALSE	5	6	4	5	4	4.8	4	4	4	5	3	3	3.83333	4	5
B10	De-identified	I agree to participate in this study.	I agree to the collection and analysis of information I provide.	I agree for my data to be included in future research endeavors and in research outputs such as presentations, reports, and/or publications, extending beyond the specific scope of this project.	De-identified	De-identified	De-identified	De-identified	De-identified	De-identified	5	De-identified	De-identified	2nd year	Full-time student	Regular student (enrolled in block section)	10	Very Proficient	Yes	0	0	1	0	0	1	0	0	0	0	0	0	1	3	FALSE	6	4	4	6	6	5.2	2	3	3	4	4	2	3	6	6
C56	De-identified	I agree to participate in this study.	I agree to the collection and analysis of information I provide.	I agree for my data to be included in future research endeavors and in research outputs such as presentations, reports, and/or publications, extending beyond the specific scope of this project.	De-identified	De-identified	De-identified	De-identified	De-identified	De-identified	6	De-identified	De-identified	2nd year	Full-time student	Regular student (enrolled in block section)	7	Proficient	Yes	0	1	0	0	0	0	0	0	1	1	0	0	0	3	FALSE	6	4	5	5	5	5	4	4	4	3	4	3	3.66667	4	5
A57	De-identified	I agree to participate in this study.	I agree to the collection and analysis of information I provide.	I agree for my data to be included in future research endeavors and in research outputs such as presentations, reports, and/or publications, extending beyond the specific scope of this project.	De-identified	De-identified	De-identified	De-identified	De-identified	De-identified	5	De-identified	De-identified	2nd year	Full-time student	Regular student (enrolled in block section)	7	Proficient	Yes	1	1	1	0	1	0	1	0	1	0	1	0	0	7	FALSE	5	5	5	5	5	5	4	4	5	4	4	4	4.16667	4	5
A98	De-identified	I agree to participate in this study.	I agree to the collection and analysis of information I provide.	I agree for my data to be included in future research endeavors and in research outputs such as presentations, reports, and/or publications, extending beyond the specific scope of this project.	De-identified	De-identified	De-identified	De-identified	De-identified	De-identified	4	De-identified	De-identified	2nd year	Working student	Irregular student	7	Somewhat Proficient	Yes	1	1	1	0	0	0	1	0	1	1	1	0	1	8	FALSE	5	5	4	6	6	5.2	4	5	5	5	4	4	4.5	5	5
A22	De-identified	I agree to participate in this study.	I agree to the collection and analysis of information I provide.	I agree for my data to be included in future research endeavors and in research outputs such as presentations, reports, and/or publications, extending beyond the specific scope of this project.	De-identified	De-identified	De-identified	De-identified	De-identified	De-identified	7	De-identified	De-identified	3rd year	Full-time student	Irregular student	7	Proficient	Yes	1	1	1	0	0	0	0	0	0	1	0	0	0	4	FALSE	5	5	5	5	4	4.8	4	4	4	5	4	4	4.16667	4	4
C141	De-identified	I agree to participate in this study.	I agree to the collection and analysis of information I provide.	I agree for my data to be included in future research endeavors and in research outputs such as presentations, reports, and/or publications, extending beyond the specific scope of this project.	De-identified	De-identified	De-identified	De-identified	De-identified	De-identified	4	De-identified	De-identified	2nd year	Working student	Irregular student	4	Proficient	Yes	1	1	1	1	1	0	0	0	1	1	1	1	0	9	FALSE	6	4	4	4	5	4.6	6	3	5	4	4	6	4.66667	3	5
B7	De-identified	I agree to participate in this study.	I agree to the collection and analysis of information I provide.	I agree for my data to be included in future research endeavors and in research outputs such as presentations, reports, and/or publications, extending beyond the specific scope of this project.	De-identified	De-identified	De-identified	De-identified	De-identified	De-identified	6	De-identified	De-identified	2nd year	Full-time student	Regular student (enrolled in block section)	7	Proficient	Yes	1	1	0	0	0	0	0	0	0	0	1	0	1	3	FALSE	4	4	4	5	4	4.2	5	5	4	4	4	4	4.33333	5	4
C106	De-identified	I agree to participate in this study.	I agree to the collection and analysis of information I provide.	I agree for my data to be included in future research endeavors and in research outputs such as presentations, reports, and/or publications, extending beyond the specific scope of this project.	De-identified	De-identified	De-identified	De-identified	De-identified	De-identified	5	De-identified	De-identified	2nd year	Full-time student	Regular student (enrolled in block section)	6	Proficient	Yes	1	1	1	1	1	0	1	0	0	0	1	0	1	8	FALSE	6	6	5	6	6	5.8	4	5	4	4	4	2	3.83333	5	5
A60	De-identified	I agree to participate in this study.	I agree to the collection and analysis of information I provide.	I agree for my data to be included in future research endeavors and in research outputs such as presentations, reports, and/or publications, extending beyond the specific scope of this project.	De-identified	De-identified	De-identified	De-identified	De-identified	De-identified	7	De-identified	De-identified	2nd year	Full-time student	Regular student (enrolled in block section)	8	Proficient	Yes	1	1	1	0	0	0	0	0	0	0	0	0	1	4	FALSE	6	1	6	6	2	4.2	5	5	5	4	2	2	3.83333	5	6
C133	De-identified	I agree to participate in this study.	I agree to the collection and analysis of information I provide.	I agree for my data to be included in future research endeavors and in research outputs such as presentations, reports, and/or publications, extending beyond the specific scope of this project.	De-identified	De-identified	De-identified	De-identified	De-identified	De-identified	6	De-identified	De-identified	2nd year	Full-time student	Regular student (enrolled in block section)	5	Somewhat Proficient	Yes	0	1	0	0	0	0	0	0	1	0	0	0	1	3	FALSE	6	4	4	4	6	4.8	4	4	5	4	4	4	4.16667	6	5
A19	De-identified	I agree to participate in this study.	I agree to the collection and analysis of information I provide.	I agree for my data to be included in future research endeavors and in research outputs such as presentations, reports, and/or publications, extending beyond the specific scope of this project.	De-identified	De-identified	De-identified	De-identified	De-identified	De-identified	3	De-identified	De-identified	3rd year	Full-time student	Regular student (enrolled in block section)	5	Proficient	Yes	1	1	0	0	0	0	0	1	1	1	1	0	1	7	FALSE	5	5	4	4	5	4.6	4	5	5	5	4	5	4.66667	5	4
A90	De-identified	I agree to participate in this study.	I agree to the collection and analysis of information I provide.	I agree for my data to be included in future research endeavors and in research outputs such as presentations, reports, and/or publications, extending beyond the specific scope of this project.	De-identified	De-identified	De-identified	De-identified	De-identified	De-identified	5	De-identified	De-identified	3rd year	Working student	Regular student (enrolled in block section)	8	Proficient	Yes	1	1	1	0	1	0	1	0	0	1	0	0	1	7	FALSE	6	6	5	6	4	5.4	4	3	3	4	3	4	3.5	4	4
B53	De-identified	I agree to participate in this study.	I agree to the collection and analysis of information I provide.	I agree for my data to be included in future research endeavors and in research outputs such as presentations, reports, and/or publications, extending beyond the specific scope of this project.	De-identified	De-identified	De-identified	De-identified	De-identified	De-identified	6	De-identified	De-identified	4th year	Full-time student	Irregular student	6	Proficient	Yes	1	1	1	0	0	0	0	0	1	1	0	0	0	4	FALSE	5	5	5	5	5	5	6	4	5	4	5	2	4.33333	2	4
C252	De-identified	I agree to participate in this study.	I agree to the collection and analysis of information I provide.	I agree for my data to be included in future research endeavors and in research outputs such as presentations, reports, and/or publications, extending beyond the specific scope of this project.	De-identified	De-identified	De-identified	De-identified	De-identified	De-identified	3	De-identified	De-identified	2nd year	Full-time student	Regular student (enrolled in block section)	6	Proficient	Yes	1	1	1	0	0	0	0	0	0	1	0	0	0	4	FALSE	6	4	4	5	3	4.4	4	3	5	2	5	4	3.83333	5	5
C67	De-identified	I agree to participate in this study.	I agree to the collection and analysis of information I provide.	I agree for my data to be included in future research endeavors and in research outputs such as presentations, reports, and/or publications, extending beyond the specific scope of this project.	De-identified	De-identified	De-identified	De-identified	De-identified	De-identified	6	De-identified	De-identified	2nd year	Full-time student	Irregular student	4	Somewhat Proficient	Yes	0	1	1	0	0	0	0	0	0	0	0	0	0	2	FALSE	6	4	5	5	4	4.8	4	4	4	3	5	4	4	3	5
B63	De-identified	I agree to participate in this study.	I agree to the collection and analysis of information I provide.	I agree for my data to be included in future research endeavors and in research outputs such as presentations, reports, and/or publications, extending beyond the specific scope of this project.	De-identified	De-identified	De-identified	De-identified	De-identified	De-identified	5	De-identified	De-identified	4th year	Full-time student	Regular student (enrolled in block section)	9	Proficient	Yes	1	1	1	0	0	0	0	1	1	0	0	1	0	5	FALSE	6	6	6	6	6	6	4	4	4	5	3	2	3.66667	5	4
A76	De-identified	I agree to participate in this study.	I agree to the collection and analysis of information I provide.	I agree for my data to be included in future research endeavors and in research outputs such as presentations, reports, and/or publications, extending beyond the specific scope of this project.	De-identified	De-identified	De-identified	De-identified	De-identified	De-identified	8	De-identified	De-identified	3rd year	Full-time student	Regular student (enrolled in block section)	8	Somewhat Proficient	Yes	1	1	1	0	0	1	1	0	1	1	0	1	1	9	FALSE	6	4	6	6	5	5.4	4	4	4	4	5	4	4.16667	5	5
A100	De-identified	I agree to participate in this study.	I agree to the collection and analysis of information I provide.	I agree for my data to be included in future research endeavors and in research outputs such as presentations, reports, and/or publications, extending beyond the specific scope of this project.	De-identified	De-identified	De-identified	De-identified	De-identified	De-identified	7	De-identified	De-identified	2nd year	Full-time student	Regular student (enrolled in block section)	5	Proficient	Yes	0	1	1	0	0	0	0	0	0	0	0	0	0	2	FALSE	4	5	6	5	4	4.8	5	4	4	2	3	3	3.5	5	4
C227	De-identified	I agree to participate in this study.	I agree to the collection and analysis of information I provide.	I agree for my data to be included in future research endeavors and in research outputs such as presentations, reports, and/or publications, extending beyond the specific scope of this project.	De-identified	De-identified	De-identified	De-identified	De-identified	De-identified	7	De-identified	De-identified	2nd year	Full-time student	Irregular student	7	Very Proficient	Yes	1	1	1	0	0	0	1	1	1	1	0	0	1	8	FALSE	4	4	4	4	5	4.2	5	5	4	4	5	5	4.66667	5	5
C280	De-identified	I agree to participate in this study.	I agree to the collection and analysis of information I provide.	I agree for my data to be included in future research endeavors and in research outputs such as presentations, reports, and/or publications, extending beyond the specific scope of this project.	De-identified	De-identified	De-identified	De-identified	De-identified	De-identified	8	De-identified	De-identified	3rd year	Full-time student	Irregular student	7	Proficient	Yes	1	1	1	0	0	1	0	1	1	1	0	0	1	8	FALSE	6	6	6	6	6	6	2	2	2	3	5	4	3	4	4
B47	De-identified	I agree to participate in this study.	I agree to the collection and analysis of information I provide.	I agree for my data to be included in future research endeavors and in research outputs such as presentations, reports, and/or publications, extending beyond the specific scope of this project.	De-identified	De-identified	De-identified	De-identified	De-identified	De-identified	7	De-identified	De-identified	3rd year	Full-time student	Regular student (enrolled in block section)	6	Proficient	Yes	1	1	1	0	1	0	0	0	1	1	1	0	1	7	FALSE	5	6	5	5	5	5.2	5	5	5	5	4	4	4.66667	5	5
C242	De-identified	I agree to participate in this study.	I agree to the collection and analysis of information I provide.	I agree for my data to be included in future research endeavors and in research outputs such as presentations, reports, and/or publications, extending beyond the specific scope of this project.	De-identified	De-identified	De-identified	De-identified	De-identified	De-identified	8	De-identified	De-identified	2nd year	Full-time student	Regular student (enrolled in block section)	5	Very Proficient	Yes	0	1	0	0	0	0	0	0	0	1	0	0	0	2	FALSE	4	5	4	6	5	4.8	3	4	4	4	3	5	3.83333	5	6
B39	De-identified	I agree to participate in this study.	I agree to the collection and analysis of information I provide.	I agree for my data to be included in future research endeavors and in research outputs such as presentations, reports, and/or publications, extending beyond the specific scope of this project.	De-identified	De-identified	De-identified	De-identified	De-identified	De-identified	5	De-identified	De-identified	3rd year	Working student	Regular student (enrolled in block section)	5	Somewhat Proficient	Yes	1	1	1	0	1	0	1	0	0	1	0	1	0	6	FALSE	4	5	5	5	4	4.6	4	5	4	4	4	4	4.16667	4	4
A48	De-identified	I agree to participate in this study.	I agree to the collection and analysis of information I provide.	I agree for my data to be included in future research endeavors and in research outputs such as presentations, reports, and/or publications, extending beyond the specific scope of this project.	De-identified	De-identified	De-identified	De-identified	De-identified	De-identified	5	De-identified	De-identified	4th year	Working student	Regular student (enrolled in block section)	8	Proficient	Yes	1	1	0	0	0	0	0	0	1	0	1	0	0	4	FALSE	6	4	5	5	4	4.8	2	2	5	4	3	2	3	4	6
B77	De-identified	I agree to participate in this study.	I agree to the collection and analysis of information I provide.	I agree for my data to be included in future research endeavors and in research outputs such as presentations, reports, and/or publications, extending beyond the specific scope of this project.	De-identified	De-identified	De-identified	De-identified	De-identified	De-identified	6	De-identified	De-identified	2nd year	Full-time student	Regular student (enrolled in block section)	7	Proficient	Yes	1	1	0	0	0	0	0	0	1	0	1	0	1	4	FALSE	6	5	5	6	4	5.2	5	4	4	5	4	4	4.33333	3	4
A17	De-identified	I agree to participate in this study.	I agree to the collection and analysis of information I provide.	I agree for my data to be included in future research endeavors and in research outputs such as presentations, reports, and/or publications, extending beyond the specific scope of this project.	De-identified	De-identified	De-identified	De-identified	De-identified	De-identified	6	De-identified	De-identified	3rd year	Full-time student	Irregular student	7	Proficient	Yes	1	1	0	1	0	0	0	0	1	1	0	0	0	5	FALSE	1	2	1	1	6	2.2	5	5	5	5	5	6	5.16667	5	5
A33	De-identified	I agree to participate in this study.	I agree to the collection and analysis of information I provide.	I agree for my data to be included in future research endeavors and in research outputs such as presentations, reports, and/or publications, extending beyond the specific scope of this project.	De-identified	De-identified	De-identified	De-identified	De-identified	De-identified	7	De-identified	De-identified	2nd year	Full-time student	Irregular student	8	Very Proficient	Yes	1	1	1	0	1	0	1	0	1	1	1	0	1	9	FALSE	5	5	5	5	4	4.8	4	5	4	5	4	3	4.16667	3	5
B125	De-identified	I agree to participate in this study.	I agree to the collection and analysis of information I provide.	I agree for my data to be included in future research endeavors and in research outputs such as presentations, reports, and/or publications, extending beyond the specific scope of this project.	De-identified	De-identified	De-identified	De-identified	De-identified	De-identified	5	De-identified	De-identified	2nd year	Full-time student	Regular student (enrolled in block section)	8	Very Proficient	Yes	1	0	1	0	0	0	0	0	0	0	0	0	0	1	FALSE	5	4	4	5	5	4.6	3	3	2	2	4	4	3	5	4
A4	De-identified	I agree to participate in this study.	I agree to the collection and analysis of information I provide.	I agree for my data to be included in future research endeavors and in research outputs such as presentations, reports, and/or publications, extending beyond the specific scope of this project.	De-identified	De-identified	De-identified	De-identified	De-identified	De-identified	5	De-identified	De-identified	3rd year	Full-time student	Regular student (enrolled in block section)	5	Somewhat Proficient	Yes	0	1	1	0	1	0	1	0	1	0	1	0	0	6	FALSE	6	5	5	5	5	5.2	4	3	4	2	3	4	3.33333	5	4
C186	De-identified	I agree to participate in this study.	I agree to the collection and analysis of information I provide.	I agree for my data to be included in future research endeavors and in research outputs such as presentations, reports, and/or publications, extending beyond the specific scope of this project.	De-identified	De-identified	De-identified	De-identified	De-identified	De-identified	7	De-identified	De-identified	2nd year	Full-time student	Regular student (enrolled in block section)	6	Proficient	Yes	1	0	0	0	0	0	0	0	0	1	1	0	0	3	FALSE	6	6	5	6	4	5.4	5	4	5	4	4	5	4.5	5	6
A31	De-identified	I agree to participate in this study.	I agree to the collection and analysis of information I provide.	I agree for my data to be included in future research endeavors and in research outputs such as presentations, reports, and/or publications, extending beyond the specific scope of this project.	De-identified	De-identified	De-identified	De-identified	De-identified	De-identified	5	De-identified	De-identified	3rd year	Full-time student	Irregular student	7	Very Proficient	Yes	1	1	1	0	0	0	0	0	0	0	1	0	1	5	FALSE	6	5	5	5	5	5.2	4	4	4	5	4	4	4.16667	4	5
C113	De-identified	I agree to participate in this study.	I agree to the collection and analysis of information I provide.	I agree for my data to be included in future research endeavors and in research outputs such as presentations, reports, and/or publications, extending beyond the specific scope of this project.	De-identified	De-identified	De-identified	De-identified	De-identified	De-identified	7	De-identified	De-identified	2nd year	Working student	Regular student (enrolled in block section)	6	Proficient	Yes	1	1	1	0	1	0	0	0	1	1	1	0	1	8	FALSE	1	5	5	1	5	3.4	5	5	5	5	5	5	5	5	5
B44	De-identified	I agree to participate in this study.	I agree to the collection and analysis of information I provide.	I agree for my data to be included in future research endeavors and in research outputs such as presentations, reports, and/or publications, extending beyond the specific scope of this project.	De-identified	De-identified	De-identified	De-identified	De-identified	De-identified	7	De-identified	De-identified	4th year	Working student	Irregular student	9	Proficient	Yes	1	1	0	1	0	1	1	1	1	1	1	0	0	8	FALSE	5	4	4	5	4	4.4	4	3	4	3	4	5	3.83333	5	4
B6	De-identified	I agree to participate in this study.	I agree to the collection and analysis of information I provide.	I agree for my data to be included in future research endeavors and in research outputs such as presentations, reports, and/or publications, extending beyond the specific scope of this project.	De-identified	De-identified	De-identified	De-identified	De-identified	De-identified	6	De-identified	De-identified	2nd year	Full-time student	Regular student (enrolled in block section)	7	Very Proficient	Yes	1	1	1	0	1	0	1	0	0	0	0	0	0	4	FALSE	5	4	5	6	4	4.8	4	4	4	4	4	2	3.66667	4	4
B119	De-identified	I agree to participate in this study.	I agree to the collection and analysis of information I provide.	I agree for my data to be included in future research endeavors and in research outputs such as presentations, reports, and/or publications, extending beyond the specific scope of this project.	De-identified	De-identified	De-identified	De-identified	De-identified	De-identified	3	De-identified	De-identified	2nd year	Working student	Regular student (enrolled in block section)	7	Proficient	Yes	1	1	1	0	0	0	0	1	1	1	1	0	0	6	FALSE	6	2	3	4	6	4.2	2	4	5	6	4	6	4.5	6	6
B129	De-identified	I agree to participate in this study.	I agree to the collection and analysis of information I provide.	I agree for my data to be included in future research endeavors and in research outputs such as presentations, reports, and/or publications, extending beyond the specific scope of this project.	De-identified	De-identified	De-identified	De-identified	De-identified	De-identified	4	De-identified	De-identified	2nd year	Full-time student	Regular student (enrolled in block section)	8	Proficient	Yes	1	1	1	0	0	1	0	0	1	1	0	0	0	5	FALSE	6	6	6	6	6	6	4	4	4	4	5	5	4.33333	4	6
B3	De-identified	I agree to participate in this study.	I agree to the collection and analysis of information I provide.	I agree for my data to be included in future research endeavors and in research outputs such as presentations, reports, and/or publications, extending beyond the specific scope of this project.	De-identified	De-identified	De-identified	De-identified	De-identified	De-identified	5	De-identified	De-identified	2nd year	Full-time student	Regular student (enrolled in block section)	7	Proficient	Yes	1	0	1	0	0	0	1	0	1	0	0	0	1	4	FALSE	6	5	5	5	4	5	4	4	4	4	4	4	4	4	5
B52	De-identified	I agree to participate in this study.	I agree to the collection and analysis of information I provide.	I agree for my data to be included in future research endeavors and in research outputs such as presentations, reports, and/or publications, extending beyond the specific scope of this project.	De-identified	De-identified	De-identified	De-identified	De-identified	De-identified	5	De-identified	De-identified	4th year	Full-time student	Regular student (enrolled in block section)	4	Proficient	Yes	1	1	1	1	1	0	1	0	1	0	1	0	0	7	FALSE	5	4	5	5	4	4.6	5	4	4	5	4	5	4.5	5	4
B145	De-identified	I agree to participate in this study.	I agree to the collection and analysis of information I provide.	I agree for my data to be included in future research endeavors and in research outputs such as presentations, reports, and/or publications, extending beyond the specific scope of this project.	De-identified	De-identified	De-identified	De-identified	De-identified	De-identified	6	De-identified	De-identified	2nd year	Full-time student	Regular student (enrolled in block section)	6	Proficient	Yes	1	1	1	0	0	0	1	1	1	0	1	1	1	8	FALSE	5	4	5	4	6	4.8	4	5	4	4	5	3	4.16667	4	5
A80	De-identified	I agree to participate in this study.	I agree to the collection and analysis of information I provide.	I agree for my data to be included in future research endeavors and in research outputs such as presentations, reports, and/or publications, extending beyond the specific scope of this project.	De-identified	De-identified	De-identified	De-identified	De-identified	De-identified	7	De-identified	De-identified	2nd year	Full-time student	Regular student (enrolled in block section)	8	Proficient	Yes	1	0	1	0	0	0	0	0	0	0	0	0	0	2	FALSE	6	6	5	6	5	5.6	4	4	5	3	4	4	4	4	4
B65	De-identified	I agree to participate in this study.	I agree to the collection and analysis of information I provide.	I agree for my data to be included in future research endeavors and in research outputs such as presentations, reports, and/or publications, extending beyond the specific scope of this project.	De-identified	De-identified	De-identified	De-identified	De-identified	De-identified	7	De-identified	De-identified	2nd year	Full-time student	Regular student (enrolled in block section)	8	Proficient	Yes	0	0	1	0	0	1	1	1	1	0	0	1	0	6	FALSE	6	5	5	5	5	5.2	5	5	4	4	5	5	4.66667	5	5
C201	De-identified	I agree to participate in this study.	I agree to the collection and analysis of information I provide.	I agree for my data to be included in future research endeavors and in research outputs such as presentations, reports, and/or publications, extending beyond the specific scope of this project.	De-identified	De-identified	De-identified	De-identified	De-identified	De-identified	2	De-identified	De-identified	3rd year	Full-time student	Regular student (enrolled in block section)	8	Proficient	Yes	1	1	0	0	0	0	1	0	1	0	1	0	0	5	FALSE	5	5	5	5	4	4.8	4	5	4	5	4	4	4.33333	4	5
C112	De-identified	I agree to participate in this study.	I agree to the collection and analysis of information I provide.	I agree for my data to be included in future research endeavors and in research outputs such as presentations, reports, and/or publications, extending beyond the specific scope of this project.	De-identified	De-identified	De-identified	De-identified	De-identified	De-identified	6	De-identified	De-identified	2nd year	Working student	Irregular student	8	Proficient	Yes	0	1	0	0	0	0	0	0	0	0	0	0	0	1	FALSE	5	4	4	5	5	4.6	5	5	5	4	5	2	4.33333	3	4
C250	De-identified	I agree to participate in this study.	I agree to the collection and analysis of information I provide.	I agree for my data to be included in future research endeavors and in research outputs such as presentations, reports, and/or publications, extending beyond the specific scope of this project.	De-identified	De-identified	De-identified	De-identified	De-identified	De-identified	10	De-identified	De-identified	2nd year	Full-time student	Regular student (enrolled in block section)	5	Proficient	Yes	1	1	1	0	0	1	0	0	1	0	0	0	1	6	FALSE	6	4	5	5	2	4.4	6	5	5	5	5	4	5	4	5
C101	De-identified	I agree to participate in this study.	I agree to the collection and analysis of information I provide.	I agree for my data to be included in future research endeavors and in research outputs such as presentations, reports, and/or publications, extending beyond the specific scope of this project.	De-identified	De-identified	De-identified	De-identified	De-identified	De-identified	9	De-identified	De-identified	2nd year	Working student	Regular student (enrolled in block section)	7	Proficient	Yes	1	1	0	0	1	1	1	1	0	1	1	1	0	9	FALSE	5	4	4	6	5	4.8	5	4	3	4	4	4	4	4	6
B140	De-identified	I agree to participate in this study.	I agree to the collection and analysis of information I provide.	I agree for my data to be included in future research endeavors and in research outputs such as presentations, reports, and/or publications, extending beyond the specific scope of this project.	De-identified	De-identified	De-identified	De-identified	De-identified	De-identified	5	De-identified	De-identified	2nd year	Full-time student	Irregular student	7	Very Proficient	Yes	1	1	1	0	1	0	1	0	1	1	1	0	1	8	FALSE	4	3	5	5	5	4.4	5	5	4	5	4	4	4.5	5	5
B40	De-identified	I agree to participate in this study.	I agree to the collection and analysis of information I provide.	I agree for my data to be included in future research endeavors and in research outputs such as presentations, reports, and/or publications, extending beyond the specific scope of this project.	De-identified	De-identified	De-identified	De-identified	De-identified	De-identified	6	De-identified	De-identified	3rd year	Full-time student	Regular student (enrolled in block section)	7	Proficient	Yes	0	1	1	0	1	0	0	0	1	1	1	0	0	6	FALSE	5	4	4	4	4	4.2	4	4	4	4	3	3	3.66667	5	5
C36	De-identified	I agree to participate in this study.	I agree to the collection and analysis of information I provide.	I agree for my data to be included in future research endeavors and in research outputs such as presentations, reports, and/or publications, extending beyond the specific scope of this project.	De-identified	De-identified	De-identified	De-identified	De-identified	De-identified	6	De-identified	De-identified	2nd year	Full-time student	Irregular student	7	Proficient	Yes	1	0	1	0	1	0	0	0	0	0	0	0	0	3	FALSE	5	5	4	5	4	4.6	4	4	4	5	4	5	4.33333	4	5
B29	De-identified	I agree to participate in this study.	I agree to the collection and analysis of information I provide.	I agree for my data to be included in future research endeavors and in research outputs such as presentations, reports, and/or publications, extending beyond the specific scope of this project.	De-identified	De-identified	De-identified	De-identified	De-identified	De-identified	7	De-identified	De-identified	4th year	Full-time student	Regular student (enrolled in block section)	7	Proficient	Yes	1	1	1	0	1	0	1	0	0	1	0	0	1	6	FALSE	6	5	5	5	5	5.2	5	4	5	4	6	5	4.83333	4	4
C90	De-identified	I agree to participate in this study.	I agree to the collection and analysis of information I provide.	I agree for my data to be included in future research endeavors and in research outputs such as presentations, reports, and/or publications, extending beyond the specific scope of this project.	De-identified	De-identified	De-identified	De-identified	De-identified	De-identified	8	De-identified	De-identified	2nd year	Full-time student	Regular student (enrolled in block section)	6	Somewhat Proficient	Yes	1	0	1	1	1	0	1	0	1	1	0	0	1	8	FALSE	5	4	6	5	6	5.2	3	5	5	5	3	4	4.16667	6	4
C16	De-identified	I agree to participate in this study.	I agree to the collection and analysis of information I provide.	I agree for my data to be included in future research endeavors and in research outputs such as presentations, reports, and/or publications, extending beyond the specific scope of this project.	De-identified	De-identified	De-identified	De-identified	De-identified	De-identified	4	De-identified	De-identified	2nd year	Full-time student	Regular student (enrolled in block section)	7	Proficient	Yes	0	0	0	0	0	0	0	0	0	1	0	0	0	1	FALSE	5	5	4	5	5	4.8	5	4	5	5	5	5	4.83333	5	5
C170	De-identified	I agree to participate in this study.	I agree to the collection and analysis of information I provide.	I agree for my data to be included in future research endeavors and in research outputs such as presentations, reports, and/or publications, extending beyond the specific scope of this project.	De-identified	De-identified	De-identified	De-identified	De-identified	De-identified	7	De-identified	De-identified	2nd year	Full-time student	Regular student (enrolled in block section)	6	Proficient	Yes	0	1	1	0	0	0	1	0	0	0	0	0	1	4	FALSE	6	6	6	6	4	5.6	6	5	5	4	5	4	4.83333	2	6
C46	De-identified	I agree to participate in this study.	I agree to the collection and analysis of information I provide.	I agree for my data to be included in future research endeavors and in research outputs such as presentations, reports, and/or publications, extending beyond the specific scope of this project.	De-identified	De-identified	De-identified	De-identified	De-identified	De-identified	4	De-identified	De-identified	2nd year	Full-time student	Regular student (enrolled in block section)	6	Very Proficient	Yes	1	0	1	0	1	0	1	0	0	1	1	1	0	7	FALSE	5	6	5	5	6	5.4	5	5	5	5	3	2	4.16667	5	5
B26	De-identified	I agree to participate in this study.	I agree to the collection and analysis of information I provide.	I agree for my data to be included in future research endeavors and in research outputs such as presentations, reports, and/or publications, extending beyond the specific scope of this project.	De-identified	De-identified	De-identified	De-identified	De-identified	De-identified	5	De-identified	De-identified	2nd year	Full-time student	Regular student (enrolled in block section)	6	Somewhat Proficient	Yes	1	1	1	1	1	1	1	0	0	1	0	0	0	7	FALSE	5	5	5	4	5	4.8	4	5	3	5	5	4	4.33333	5	5
A93	De-identified	I agree to participate in this study.	I agree to the collection and analysis of information I provide.	I agree for my data to be included in future research endeavors and in research outputs such as presentations, reports, and/or publications, extending beyond the specific scope of this project.	De-identified	De-identified	De-identified	De-identified	De-identified	De-identified	5	De-identified	De-identified	4th year	Full-time student	Regular student (enrolled in block section)	7	Somewhat Proficient	Yes	1	0	1	0	0	0	0	0	0	0	0	0	0	2	FALSE	6	6	4	6	6	5.6	4	4	4	4	4	4	4	3	5
C221	De-identified	I agree to participate in this study.	I agree to the collection and analysis of information I provide.	I agree for my data to be included in future research endeavors and in research outputs such as presentations, reports, and/or publications, extending beyond the specific scope of this project.	De-identified	De-identified	De-identified	De-identified	De-identified	De-identified	8	De-identified	De-identified	2nd year	Full-time student	Regular student (enrolled in block section)	4	Somewhat Proficient	Yes	1	1	0	0	0	1	1	0	1	1	1	0	0	7	FALSE	5	5	5	5	5	5	5	5	5	3	5	5	4.66667	5	5
C263	De-identified	I agree to participate in this study.	I agree to the collection and analysis of information I provide.	I agree for my data to be included in future research endeavors and in research outputs such as presentations, reports, and/or publications, extending beyond the specific scope of this project.	De-identified	De-identified	De-identified	De-identified	De-identified	De-identified	7	De-identified	De-identified	3rd year	Working student	Irregular student	7	Very Proficient	Yes	1	1	1	1	0	0	1	0	0	1	0	1	1	8	FALSE	6	6	6	6	6	6	3	2	1	4	3	4	2.83333	5	5
C180	De-identified	I agree to participate in this study.	I agree to the collection and analysis of information I provide.	I agree for my data to be included in future research endeavors and in research outputs such as presentations, reports, and/or publications, extending beyond the specific scope of this project.	De-identified	De-identified	De-identified	De-identified	De-identified	De-identified	7	De-identified	De-identified	3rd year	Full-time student	Regular student (enrolled in block section)	7	Very Proficient	Yes	1	1	1	0	0	0	1	0	1	0	1	1	0	7	FALSE	6	6	5	6	5	5.6	4	5	5	5	4	4	4.5	5	6
A29	De-identified	I agree to participate in this study.	I agree to the collection and analysis of information I provide.	I agree for my data to be included in future research endeavors and in research outputs such as presentations, reports, and/or publications, extending beyond the specific scope of this project.	De-identified	De-identified	De-identified	De-identified	De-identified	De-identified	7	De-identified	De-identified	3rd year	Full-time student	Regular student (enrolled in block section)	7	Very Proficient	Yes	1	1	1	0	1	1	0	0	1	1	0	0	1	8	FALSE	6	5	5	5	6	5.4	5	5	5	4	5	5	4.83333	5	5
A47	De-identified	I agree to participate in this study.	I agree to the collection and analysis of information I provide.	I agree for my data to be included in future research endeavors and in research outputs such as presentations, reports, and/or publications, extending beyond the specific scope of this project.	De-identified	De-identified	De-identified	De-identified	De-identified	De-identified	5	De-identified	De-identified	4th year	Full-time student	Regular student (enrolled in block section)	7	Somewhat Proficient	Yes	1	1	1	0	1	0	1	0	1	1	1	0	1	9	FALSE	6	5	5	5	6	5.4	4	4	4	4	4	4	4	5	4
B126	De-identified	I agree to participate in this study.	I agree to the collection and analysis of information I provide.	I agree for my data to be included in future research endeavors and in research outputs such as presentations, reports, and/or publications, extending beyond the specific scope of this project.	De-identified	De-identified	De-identified	De-identified	De-identified	De-identified	4	De-identified	De-identified	4th year	Full-time student	Regular student (enrolled in block section)	7	Somewhat Proficient	Yes	1	1	1	0	1	0	1	1	0	1	1	0	0	7	FALSE	6	5	6	6	5	5.6	4	5	5	5	6	3	4.66667	2	5
C229	De-identified	I agree to participate in this study.	I agree to the collection and analysis of information I provide.	I agree for my data to be included in future research endeavors and in research outputs such as presentations, reports, and/or publications, extending beyond the specific scope of this project.	De-identified	De-identified	De-identified	De-identified	De-identified	De-identified	6	De-identified	De-identified	2nd year	Full-time student	Regular student (enrolled in block section)	6	Proficient	Yes	1	1	1	0	0	1	1	0	0	1	0	0	1	7	FALSE	6	4	4	6	4	4.8	4	4	4	5	4	4	4.16667	5	5
A32	De-identified	I agree to participate in this study.	I agree to the collection and analysis of information I provide.	I agree for my data to be included in future research endeavors and in research outputs such as presentations, reports, and/or publications, extending beyond the specific scope of this project.	De-identified	De-identified	De-identified	De-identified	De-identified	De-identified	8	De-identified	De-identified	4th year	Full-time student	Regular student (enrolled in block section)	8	Proficient	Yes	1	1	1	0	0	0	1	1	1	1	0	0	0	7	FALSE	6	6	6	5	5	5.6	5	4	5	5	5	5	4.83333	4	5
C215	De-identified	I agree to participate in this study.	I agree to the collection and analysis of information I provide.	I agree for my data to be included in future research endeavors and in research outputs such as presentations, reports, and/or publications, extending beyond the specific scope of this project.	De-identified	De-identified	De-identified	De-identified	De-identified	De-identified	9	De-identified	De-identified	3rd year	Full-time student	Irregular student	8	Very Proficient	Yes	0	0	0	0	0	0	0	0	0	1	1	0	1	3	FALSE	6	5	5	5	5	5.2	4	4	3	4	3	3	3.5	4	4
C209	De-identified	I agree to participate in this study.	I agree to the collection and analysis of information I provide.	I agree for my data to be included in future research endeavors and in research outputs such as presentations, reports, and/or publications, extending beyond the specific scope of this project.	De-identified	De-identified	De-identified	De-identified	De-identified	De-identified	6	De-identified	De-identified	2nd year	Working student	Regular student (enrolled in block section)	7	Proficient	Yes	0	1	1	0	0	0	1	1	0	0	0	1	0	5	FALSE	6	5	5	5	5	5.2	4	4	4	4	5	2	3.83333	5	5
A35	De-identified	I agree to participate in this study.	I agree to the collection and analysis of information I provide.	I agree for my data to be included in future research endeavors and in research outputs such as presentations, reports, and/or publications, extending beyond the specific scope of this project.	De-identified	De-identified	De-identified	De-identified	De-identified	De-identified	7	De-identified	De-identified	4th year	Working student	Regular student (enrolled in block section)	7	Very Proficient	Yes	1	1	1	0	1	1	0	0	0	1	0	0	1	7	FALSE	4	6	5	5	4	4.8	5	5	4	4	5	5	4.66667	5	5
C243	De-identified	I agree to participate in this study.	I agree to the collection and analysis of information I provide.	I agree for my data to be included in future research endeavors and in research outputs such as presentations, reports, and/or publications, extending beyond the specific scope of this project.	De-identified	De-identified	De-identified	De-identified	De-identified	De-identified	5	De-identified	De-identified	2nd year	Full-time student	Irregular student	5	Proficient	Yes	1	1	1	0	1	0	0	0	0	0	0	0	1	5	FALSE	6	2	6	6	6	5.2	6	6	4	5	4	3	4.66667	4	3
C54	De-identified	I agree to participate in this study.	I agree to the collection and analysis of information I provide.	I agree for my data to be included in future research endeavors and in research outputs such as presentations, reports, and/or publications, extending beyond the specific scope of this project.	De-identified	De-identified	De-identified	De-identified	De-identified	De-identified	7	De-identified	De-identified	2nd year	Full-time student	Regular student (enrolled in block section)	8	Somewhat Proficient	Yes	1	0	0	0	1	0	1	0	0	0	1	0	0	4	FALSE	5	4	5	5	4	4.6	5	4	5	4	5	3	4.33333	5	4
A1	De-identified	I agree to participate in this study.	I agree to the collection and analysis of information I provide.	I agree for my data to be included in future research endeavors and in research outputs such as presentations, reports, and/or publications, extending beyond the specific scope of this project.	De-identified	De-identified	De-identified	De-identified	De-identified	De-identified	7	De-identified	De-identified	2nd year	Full-time student	Regular student (enrolled in block section)	6	Very Proficient	Yes	1	1	1	0	1	0	0	0	0	0	1	0	1	6	FALSE	4	5	5	5	6	5	5	5	5	5	3	5	4.66667	5	5
B84	De-identified	I agree to participate in this study.	I agree to the collection and analysis of information I provide.	I agree for my data to be included in future research endeavors and in research outputs such as presentations, reports, and/or publications, extending beyond the specific scope of this project.	De-identified	De-identified	De-identified	De-identified	De-identified	De-identified	5	De-identified	De-identified	2nd year	Full-time student	Regular student (enrolled in block section)	5	Very Proficient	Yes	1	1	0	0	0	0	1	0	0	1	1	1	1	6	FALSE	6	6	6	6	6	6	4	4	4	4	4	4	4	5	5
A78	De-identified	I agree to participate in this study.	I agree to the collection and analysis of information I provide.	I agree for my data to be included in future research endeavors and in research outputs such as presentations, reports, and/or publications, extending beyond the specific scope of this project.	De-identified	De-identified	De-identified	De-identified	De-identified	De-identified	6	De-identified	De-identified	3rd year	Full-time student	Regular student (enrolled in block section)	4	Very Proficient	Yes	1	0	1	1	0	0	0	0	0	0	0	0	0	3	FALSE	6	6	6	6	5	5.8	3	2	3	3	3	2	2.66667	4	6
C162	De-identified	I agree to participate in this study.	I agree to the collection and analysis of information I provide.	I agree for my data to be included in future research endeavors and in research outputs such as presentations, reports, and/or publications, extending beyond the specific scope of this project.	De-identified	De-identified	De-identified	De-identified	De-identified	De-identified	6	De-identified	De-identified	4th year	Working student	Regular student (enrolled in block section)	8	Somewhat Proficient	Yes	1	1	1	0	1	0	1	0	1	1	1	0	1	9	FALSE	5	6	5	6	5	5.4	5	5	5	5	4	5	4.83333	5	5
B8	De-identified	I agree to participate in this study.	I agree to the collection and analysis of information I provide.	I agree for my data to be included in future research endeavors and in research outputs such as presentations, reports, and/or publications, extending beyond the specific scope of this project.	De-identified	De-identified	De-identified	De-identified	De-identified	De-identified	8	De-identified	De-identified	2nd year	Full-time student	Regular student (enrolled in block section)	8	Proficient	Yes	1	1	1	0	0	0	0	0	0	0	0	0	0	2	FALSE	5	5	5	5	4	4.8	5	4	4	5	4	4	4.33333	5	4
B58	De-identified	I agree to participate in this study.	I agree to the collection and analysis of information I provide.	I agree for my data to be included in future research endeavors and in research outputs such as presentations, reports, and/or publications, extending beyond the specific scope of this project.	De-identified	De-identified	De-identified	De-identified	De-identified	De-identified	8	De-identified	De-identified	3rd year	Full-time student	Regular student (enrolled in block section)	7	Proficient	Yes	1	1	1	0	0	0	0	0	0	0	0	0	0	2	FALSE	6	5	5	5	5	5.2	4	4	4	4	5	4	4.16667	5	5
A77	De-identified	I agree to participate in this study.	I agree to the collection and analysis of information I provide.	I agree for my data to be included in future research endeavors and in research outputs such as presentations, reports, and/or publications, extending beyond the specific scope of this project.	De-identified	De-identified	De-identified	De-identified	De-identified	De-identified	5	De-identified	De-identified	2nd year	Full-time student	Regular student (enrolled in block section)	7	Somewhat Proficient	Yes	1	1	1	1	0	0	0	0	0	1	0	0	0	5	FALSE	5	4	4	5	5	4.6	4	3	3	5	4	4	3.83333	4	5
B42	De-identified	I agree to participate in this study.	I agree to the collection and analysis of information I provide.	I agree for my data to be included in future research endeavors and in research outputs such as presentations, reports, and/or publications, extending beyond the specific scope of this project.	De-identified	De-identified	De-identified	De-identified	De-identified	De-identified	7	De-identified	De-identified	2nd year	Full-time student	Regular student (enrolled in block section)	6	Somewhat Proficient	Yes	1	1	1	0	0	0	0	0	0	1	0	0	1	4	FALSE	6	4	6	5	4	5	6	6	6	4	6	6	5.66667	6	4
A69	De-identified	I agree to participate in this study.	I agree to the collection and analysis of information I provide.	I agree for my data to be included in future research endeavors and in research outputs such as presentations, reports, and/or publications, extending beyond the specific scope of this project.	De-identified	De-identified	De-identified	De-identified	De-identified	De-identified	6	De-identified	De-identified	4th year	Full-time student	Regular student (enrolled in block section)	7	Somewhat Proficient	Yes	1	1	1	0	1	0	0	0	1	1	1	0	0	7	FALSE	6	5	6	5	5	5.4	3	4	4	5	5	4	4.16667	5	6
B54	De-identified	I agree to participate in this study.	I agree to the collection and analysis of information I provide.	I agree for my data to be included in future research endeavors and in research outputs such as presentations, reports, and/or publications, extending beyond the specific scope of this project.	De-identified	De-identified	De-identified	De-identified	De-identified	De-identified	5	De-identified	De-identified	2nd year	Full-time student	Regular student (enrolled in block section)	6	Proficient	Yes	1	1	0	0	0	0	0	0	1	1	0	0	0	3	FALSE	5	6	5	5	5	5.2	4	4	4	4	5	4	4.16667	4	5
C44	De-identified	I agree to participate in this study.	I agree to the collection and analysis of information I provide.	I agree for my data to be included in future research endeavors and in research outputs such as presentations, reports, and/or publications, extending beyond the specific scope of this project.	De-identified	De-identified	De-identified	De-identified	De-identified	De-identified	5	De-identified	De-identified	2nd year	Working student	Regular student (enrolled in block section)	6	Proficient	Yes	1	1	1	0	1	1	0	0	0	1	1	1	1	9	FALSE	4	5	5	5	5	4.8	4	4	5	4	4	5	4.33333	5	5
B9	De-identified	I agree to participate in this study.	I agree to the collection and analysis of information I provide.	I agree for my data to be included in future research endeavors and in research outputs such as presentations, reports, and/or publications, extending beyond the specific scope of this project.	De-identified	De-identified	De-identified	De-identified	De-identified	De-identified	7	De-identified	De-identified	2nd year	Full-time student	Regular student (enrolled in block section)	6	Proficient	Yes	1	1	1	0	0	0	1	0	1	1	1	0	1	7	FALSE	6	6	5	5	6	5.6	5	5	5	5	5	4	4.83333	4	4
A50	De-identified	I agree to participate in this study.	I agree to the collection and analysis of information I provide.	I agree for my data to be included in future research endeavors and in research outputs such as presentations, reports, and/or publications, extending beyond the specific scope of this project.	De-identified	De-identified	De-identified	De-identified	De-identified	De-identified	7	De-identified	De-identified	2nd year	Full-time student	Irregular student	7	Proficient	Yes	1	1	0	0	0	0	1	0	1	1	1	1	1	8	FALSE	5	5	5	6	5	5.2	5	5	5	5	5	5	5	4	4
C211	De-identified	I agree to participate in this study.	I agree to the collection and analysis of information I provide.	I agree for my data to be included in future research endeavors and in research outputs such as presentations, reports, and/or publications, extending beyond the specific scope of this project.	De-identified	De-identified	De-identified	De-identified	De-identified	De-identified	7	De-identified	De-identified	4th year	Working student	Regular student (enrolled in block section)	8	Proficient	Yes	1	1	1	0	1	1	0	1	1	0	1	0	0	8	FALSE	6	5	5	6	5	5.4	5	4	5	4	4	4	4.33333	4	5
A86	De-identified	I agree to participate in this study.	I agree to the collection and analysis of information I provide.	I agree for my data to be included in future research endeavors and in research outputs such as presentations, reports, and/or publications, extending beyond the specific scope of this project.	De-identified	De-identified	De-identified	De-identified	De-identified	De-identified	6	De-identified	De-identified	2nd year	Full-time student	Regular student (enrolled in block section)	8	Proficient	Yes	0	0	1	0	0	1	0	1	1	0	1	1	0	6	FALSE	6	5	5	6	5	5.4	4	4	5	3	6	4	4.33333	5	6
B102	De-identified	I agree to participate in this study.	I agree to the collection and analysis of information I provide.	I agree for my data to be included in future research endeavors and in research outputs such as presentations, reports, and/or publications, extending beyond the specific scope of this project.	De-identified	De-identified	De-identified	De-identified	De-identified	De-identified	7	De-identified	De-identified	2nd year	Full-time student	Regular student (enrolled in block section)	8	Somewhat Proficient	Yes	1	1	0	0	0	0	0	0	0	1	0	0	0	2	FALSE	6	6	6	5	6	5.8	4	4	4	5	5	4	4.33333	5	5
C45	De-identified	I agree to participate in this study.	I agree to the collection and analysis of information I provide.	I agree for my data to be included in future research endeavors and in research outputs such as presentations, reports, and/or publications, extending beyond the specific scope of this project.	De-identified	De-identified	De-identified	De-identified	De-identified	De-identified	7	De-identified	De-identified	2nd year	Full-time student	Irregular student	7	Proficient	Yes	1	1	1	0	0	0	1	0	1	1	1	1	1	9	FALSE	5	4	4	5	6	4.8	5	5	4	5	4	5	4.66667	5	5
A75	De-identified	I agree to participate in this study.	I agree to the collection and analysis of information I provide.	I agree for my data to be included in future research endeavors and in research outputs such as presentations, reports, and/or publications, extending beyond the specific scope of this project.	De-identified	De-identified	De-identified	De-identified	De-identified	De-identified	8	De-identified	De-identified	3rd year	Full-time student	Regular student (enrolled in block section)	7	Very Proficient	Yes	1	1	1	1	1	0	1	0	0	0	0	0	0	6	FALSE	5	5	6	6	5	5.4	5	4	4	5	5	4	4.5	5	6
A96	De-identified	I agree to participate in this study.	I agree to the collection and analysis of information I provide.	I agree for my data to be included in future research endeavors and in research outputs such as presentations, reports, and/or publications, extending beyond the specific scope of this project.	De-identified	De-identified	De-identified	De-identified	De-identified	De-identified	5	De-identified	De-identified	4th year	Full-time student	Irregular student	7	Proficient	Yes	1	1	1	1	1	0	0	0	0	0	0	0	0	5	FALSE	5	6	6	6	5	5.6	4	4	4	4	4	4	4	5	4
C279	De-identified	I agree to participate in this study.	I agree to the collection and analysis of information I provide.	I agree for my data to be included in future research endeavors and in research outputs such as presentations, reports, and/or publications, extending beyond the specific scope of this project.	De-identified	De-identified	De-identified	De-identified	De-identified	De-identified	8	De-identified	De-identified	3rd year	Full-time student	Irregular student	8	Proficient	Yes	1	1	1	1	0	0	0	0	1	1	0	1	0	7	FALSE	6	5	5	6	5	5.4	5	4	5	3	5	3	4.16667	5	5
C193	De-identified	I agree to participate in this study.	I agree to the collection and analysis of information I provide.	I agree for my data to be included in future research endeavors and in research outputs such as presentations, reports, and/or publications, extending beyond the specific scope of this project.	De-identified	De-identified	De-identified	De-identified	De-identified	De-identified	5	De-identified	De-identified	2nd year	Full-time student	Irregular student	5	Proficient	Yes	1	1	1	0	1	0	0	0	1	1	1	1	0	8	FALSE	5	5	5	6	6	5.4	5	5	5	4	6	4	4.83333	4	4
C251	De-identified	I agree to participate in this study.	I agree to the collection and analysis of information I provide.	I agree for my data to be included in future research endeavors and in research outputs such as presentations, reports, and/or publications, extending beyond the specific scope of this project.	De-identified	De-identified	De-identified	De-identified	De-identified	De-identified	2	De-identified	De-identified	2nd year	Full-time student	Regular student (enrolled in block section)	7	Very Proficient	Yes	1	1	1	1	1	0	1	0	1	1	1	0	0	9	FALSE	6	6	6	6	6	6	5	5	4	4	4	5	4.5	6	6
A61	De-identified	I agree to participate in this study.	I agree to the collection and analysis of information I provide.	I agree for my data to be included in future research endeavors and in research outputs such as presentations, reports, and/or publications, extending beyond the specific scope of this project.	De-identified	De-identified	De-identified	De-identified	De-identified	De-identified	7	De-identified	De-identified	2nd year	Full-time student	Regular student (enrolled in block section)	8	Proficient	Yes	1	1	1	0	1	0	1	0	1	1	0	1	1	9	FALSE	5	5	5	5	5	5	4	4	4	5	4	3	4	5	5
A49	De-identified	I agree to participate in this study.	I agree to the collection and analysis of information I provide.	I agree for my data to be included in future research endeavors and in research outputs such as presentations, reports, and/or publications, extending beyond the specific scope of this project.	De-identified	De-identified	De-identified	De-identified	De-identified	De-identified	7	De-identified	De-identified	3rd year	Working student	Regular student (enrolled in block section)	8	Proficient	Yes	1	1	1	0	0	1	1	1	1	1	0	0	0	8	FALSE	5	1	5	6	4	4.2	5	4	4	5	6	4	4.66667	6	5
A84	De-identified	I agree to participate in this study.	I agree to the collection and analysis of information I provide.	I agree for my data to be included in future research endeavors and in research outputs such as presentations, reports, and/or publications, extending beyond the specific scope of this project.	De-identified	De-identified	De-identified	De-identified	De-identified	De-identified	5	De-identified	De-identified	2nd year	Full-time student	Regular student (enrolled in block section)	6	Somewhat Proficient	Yes	1	1	0	0	0	0	0	0	0	0	0	0	0	2	FALSE	5	5	4	6	4	4.8	5	5	5	4	6	5	5	5	5
C121	De-identified	I agree to participate in this study.	I agree to the collection and analysis of information I provide.	I agree for my data to be included in future research endeavors and in research outputs such as presentations, reports, and/or publications, extending beyond the specific scope of this project.	De-identified	De-identified	De-identified	De-identified	De-identified	De-identified	8	De-identified	De-identified	2nd year	Full-time student	Regular student (enrolled in block section)	8	Proficient	Yes	1	1	1	0	1	0	0	0	1	1	0	0	1	7	FALSE	5	5	5	5	5	5	4	5	5	5	5	5	4.83333	5	5
C167	De-identified	I agree to participate in this study.	I agree to the collection and analysis of information I provide.	I agree for my data to be included in future research endeavors and in research outputs such as presentations, reports, and/or publications, extending beyond the specific scope of this project.	De-identified	De-identified	De-identified	De-identified	De-identified	De-identified	5	De-identified	De-identified	2nd year	Full-time student	Regular student (enrolled in block section)	5	Proficient	Yes	1	1	1	1	0	0	1	0	1	1	1	0	1	9	FALSE	5	6	6	6	6	5.8	4	5	4	4	4	4	4.16667	4	5
B23	De-identified	I agree to participate in this study.	I agree to the collection and analysis of information I provide.	I agree for my data to be included in future research endeavors and in research outputs such as presentations, reports, and/or publications, extending beyond the specific scope of this project.	De-identified	De-identified	De-identified	De-identified	De-identified	De-identified	3	De-identified	De-identified	2nd year	Full-time student	Regular student (enrolled in block section)	8	Proficient	Yes	1	1	1	0	0	0	1	0	0	1	0	0	1	5	FALSE	5	5	5	6	5	5.2	5	5	5	5	5	5	5	5	5
C127	De-identified	I agree to participate in this study.	I agree to the collection and analysis of information I provide.	I agree for my data to be included in future research endeavors and in research outputs such as presentations, reports, and/or publications, extending beyond the specific scope of this project.	De-identified	De-identified	De-identified	De-identified	De-identified	De-identified	5	De-identified	De-identified	2nd year	Full-time student	Regular student (enrolled in block section)	7	Somewhat Proficient	Yes	1	0	1	0	1	0	1	0	1	1	1	0	0	7	FALSE	5	5	5	5	5	5	4	4	5	5	5	5	4.66667	5	5
C4	De-identified	I agree to participate in this study.	I agree to the collection and analysis of information I provide.	I agree for my data to be included in future research endeavors and in research outputs such as presentations, reports, and/or publications, extending beyond the specific scope of this project.	De-identified	De-identified	De-identified	De-identified	De-identified	De-identified	8	De-identified	De-identified	2nd year	Full-time student	Regular student (enrolled in block section)	9	Very Proficient	Yes	1	1	1	0	0	0	0	0	1	1	0	0	1	6	FALSE	5	5	5	5	5	5	5	5	5	5	5	5	5	5	5
B112	De-identified	I agree to participate in this study.	I agree to the collection and analysis of information I provide.	I agree for my data to be included in future research endeavors and in research outputs such as presentations, reports, and/or publications, extending beyond the specific scope of this project.	De-identified	De-identified	De-identified	De-identified	De-identified	De-identified	7	De-identified	De-identified	3rd year	Full-time student	Regular student (enrolled in block section)	8	Proficient	Yes	1	1	0	0	1	0	0	0	1	1	0	0	0	4	FALSE	5	5	5	5	5	5	4	3	5	5	5	4	4.33333	5	5
C179	De-identified	I agree to participate in this study.	I agree to the collection and analysis of information I provide.	I agree for my data to be included in future research endeavors and in research outputs such as presentations, reports, and/or publications, extending beyond the specific scope of this project.	De-identified	De-identified	De-identified	De-identified	De-identified	De-identified	8	De-identified	De-identified	2nd year	Full-time student	Regular student (enrolled in block section)	8	Very Proficient	Yes	1	1	1	0	0	0	1	1	1	1	1	0	1	9	FALSE	4	5	4	5	4	4.4	5	5	6	6	4	6	5.33333	4	5
C196	De-identified	I agree to participate in this study.	I agree to the collection and analysis of information I provide.	I agree for my data to be included in future research endeavors and in research outputs such as presentations, reports, and/or publications, extending beyond the specific scope of this project.	De-identified	De-identified	De-identified	De-identified	De-identified	De-identified	8	De-identified	De-identified	2nd year	Full-time student	Regular student (enrolled in block section)	10	Proficient	Yes	0	0	1	0	0	0	0	1	0	0	0	0	0	2	FALSE	5	5	5	5	5	5	4	4	5	4	5	4	4.33333	5	6
C137	De-identified	I agree to participate in this study.	I agree to the collection and analysis of information I provide.	I agree for my data to be included in future research endeavors and in research outputs such as presentations, reports, and/or publications, extending beyond the specific scope of this project.	De-identified	De-identified	De-identified	De-identified	De-identified	De-identified	7	De-identified	De-identified	2nd year	Full-time student	Regular student (enrolled in block section)	9	Very Proficient	Yes	0	1	1	0	1	0	0	0	1	1	1	0	0	6	FALSE	6	6	5	6	6	5.8	4	5	3	2	4	3	3.5	3	5
C34	De-identified	I agree to participate in this study.	I agree to the collection and analysis of information I provide.	I agree for my data to be included in future research endeavors and in research outputs such as presentations, reports, and/or publications, extending beyond the specific scope of this project.	De-identified	De-identified	De-identified	De-identified	De-identified	De-identified	6	De-identified	De-identified	2nd year	Full-time student	Regular student (enrolled in block section)	7	Somewhat Proficient	Yes	1	1	1	0	0	0	0	0	0	1	0	0	0	4	FALSE	5	5	6	6	5	5.4	4	4	4	4	4	5	4.16667	5	5
A51	De-identified	I agree to participate in this study.	I agree to the collection and analysis of information I provide.	I agree for my data to be included in future research endeavors and in research outputs such as presentations, reports, and/or publications, extending beyond the specific scope of this project.	De-identified	De-identified	De-identified	De-identified	De-identified	De-identified	7	De-identified	De-identified	2nd year	Full-time student	Regular student (enrolled in block section)	7	Proficient	Yes	1	0	0	0	1	0	1	0	0	1	1	1	0	6	FALSE	5	5	5	5	4	4.8	5	5	5	5	5	4	4.83333	5	5
C142	De-identified	I agree to participate in this study.	I agree to the collection and analysis of information I provide.	I agree for my data to be included in future research endeavors and in research outputs such as presentations, reports, and/or publications, extending beyond the specific scope of this project.	De-identified	De-identified	De-identified	De-identified	De-identified	De-identified	5	De-identified	De-identified	2nd year	Full-time student	Regular student (enrolled in block section)	1	Proficient	Yes	1	1	1	1	1	0	0	0	1	0	0	0	0	6	FALSE	6	6	4	6	6	5.6	6	6	6	6	6	6	6	6	6
C122	De-identified	I agree to participate in this study.	I agree to the collection and analysis of information I provide.	I agree for my data to be included in future research endeavors and in research outputs such as presentations, reports, and/or publications, extending beyond the specific scope of this project.	De-identified	De-identified	De-identified	De-identified	De-identified	De-identified	5	De-identified	De-identified	2nd year	Full-time student	Regular student (enrolled in block section)	7	Proficient	Yes	1	1	1	0	0	0	1	0	0	0	1	0	0	5	FALSE	6	6	6	6	5	5.8	4	4	4	4	5	3	4	5	6
A11	De-identified	I agree to participate in this study.	I agree to the collection and analysis of information I provide.	I agree for my data to be included in future research endeavors and in research outputs such as presentations, reports, and/or publications, extending beyond the specific scope of this project.	De-identified	De-identified	De-identified	De-identified	De-identified	De-identified	7	De-identified	De-identified	3rd year	Working student	Irregular student	7	Proficient	Yes	1	1	0	0	1	0	0	1	1	1	0	1	1	8	FALSE	5	4	5	5	5	4.8	5	4	6	5	4	5	4.83333	5	6
B2	De-identified	I agree to participate in this study.	I agree to the collection and analysis of information I provide.	I agree for my data to be included in future research endeavors and in research outputs such as presentations, reports, and/or publications, extending beyond the specific scope of this project.	De-identified	De-identified	De-identified	De-identified	De-identified	De-identified	7	De-identified	De-identified	2nd year	Full-time student	Regular student (enrolled in block section)	5	Proficient	Yes	1	1	1	0	0	0	1	0	0	0	0	1	0	4	FALSE	6	6	6	6	5	5.8	4	3	4	4	4	3	3.66667	6	5
B106	De-identified	I agree to participate in this study.	I agree to the collection and analysis of information I provide.	I agree for my data to be included in future research endeavors and in research outputs such as presentations, reports, and/or publications, extending beyond the specific scope of this project.	De-identified	De-identified	De-identified	De-identified	De-identified	De-identified	7	De-identified	De-identified	4th year	Full-time student	Regular student (enrolled in block section)	8	Proficient	Yes	1	1	1	0	1	0	0	0	1	1	1	1	1	8	FALSE	6	5	5	5	6	5.4	4	5	5	5	5	4	4.66667	3	5
A52	De-identified	I agree to participate in this study.	I agree to the collection and analysis of information I provide.	I agree for my data to be included in future research endeavors and in research outputs such as presentations, reports, and/or publications, extending beyond the specific scope of this project.	De-identified	De-identified	De-identified	De-identified	De-identified	De-identified	7	De-identified	De-identified	3rd year	Full-time student	Regular student (enrolled in block section)	8	Proficient	Yes	1	1	1	0	0	0	0	0	0	0	0	0	0	3	FALSE	6	5	4	6	5	5.2	5	5	5	5	3	5	4.66667	5	5
A42	De-identified	I agree to participate in this study.	I agree to the collection and analysis of information I provide.	I agree for my data to be included in future research endeavors and in research outputs such as presentations, reports, and/or publications, extending beyond the specific scope of this project.	De-identified	De-identified	De-identified	De-identified	De-identified	De-identified	7	De-identified	De-identified	4th year	Full-time student	Regular student (enrolled in block section)	6	Proficient	Yes	1	0	1	0	0	0	0	1	0	1	1	0	1	6	FALSE	5	6	6	6	6	5.8	5	4	5	4	4	5	4.5	5	5
C80	De-identified	I agree to participate in this study.	I agree to the collection and analysis of information I provide.	I agree for my data to be included in future research endeavors and in research outputs such as presentations, reports, and/or publications, extending beyond the specific scope of this project.	De-identified	De-identified	De-identified	De-identified	De-identified	De-identified	9	De-identified	De-identified	2nd year	Full-time student	Regular student (enrolled in block section)	7	Proficient	Yes	1	1	0	0	1	0	0	0	1	0	0	0	1	5	FALSE	5	5	4	5	5	4.8	4	6	5	6	4	6	5.16667	3	6
C144	De-identified	I agree to participate in this study.	I agree to the collection and analysis of information I provide.	I agree for my data to be included in future research endeavors and in research outputs such as presentations, reports, and/or publications, extending beyond the specific scope of this project.	De-identified	De-identified	De-identified	De-identified	De-identified	De-identified	5	De-identified	De-identified	2nd year	Full-time student	Regular student (enrolled in block section)	8	Proficient	Yes	0	1	1	0	0	0	0	0	1	0	0	0	0	3	FALSE	6	6	5	6	5	5.6	5	6	5	5	5	4	5	4	5
C290	De-identified	I agree to participate in this study.	I agree to the collection and analysis of information I provide.	I agree for my data to be included in future research endeavors and in research outputs such as presentations, reports, and/or publications, extending beyond the specific scope of this project.	De-identified	De-identified	De-identified	De-identified	De-identified	De-identified	7	De-identified	De-identified	2nd year	Full-time student	Regular student (enrolled in block section)	7	Proficient	Yes	1	1	1	0	1	0	0	0	1	0	1	0	1	7	FALSE	6	6	6	6	6	6	4	4	4	4	4	4	4	2	5
C78	De-identified	I agree to participate in this study.	I agree to the collection and analysis of information I provide.	I agree for my data to be included in future research endeavors and in research outputs such as presentations, reports, and/or publications, extending beyond the specific scope of this project.	De-identified	De-identified	De-identified	De-identified	De-identified	De-identified	8	De-identified	De-identified	2nd year	Working student	Regular student (enrolled in block section)	6	Proficient	Yes	1	1	1	0	0	0	1	0	1	1	1	0	1	8	FALSE	6	5	5	5	5	5.2	6	5	5	5	4	5	5	5	6
C69	De-identified	I agree to participate in this study.	I agree to the collection and analysis of information I provide.	I agree for my data to be included in future research endeavors and in research outputs such as presentations, reports, and/or publications, extending beyond the specific scope of this project.	De-identified	De-identified	De-identified	De-identified	De-identified	De-identified	5	De-identified	De-identified	2nd year	Full-time student	Regular student (enrolled in block section)	7	Somewhat Proficient	Yes	1	1	0	0	0	1	0	0	0	1	0	1	0	5	FALSE	5	5	5	5	4	4.8	5	5	5	5	5	5	5	5	5
C135	De-identified	I agree to participate in this study.	I agree to the collection and analysis of information I provide.	I agree for my data to be included in future research endeavors and in research outputs such as presentations, reports, and/or publications, extending beyond the specific scope of this project.	De-identified	De-identified	De-identified	De-identified	De-identified	De-identified	5	De-identified	De-identified	4th year	Working student	Regular student (enrolled in block section)	10	Very Proficient	Yes	1	1	1	0	1	1	1	0	1	1	1	0	0	9	FALSE	6	4	6	6	4	5.2	5	4	6	4	5	4	4.66667	6	6
A87	De-identified	I agree to participate in this study.	I agree to the collection and analysis of information I provide.	I agree for my data to be included in future research endeavors and in research outputs such as presentations, reports, and/or publications, extending beyond the specific scope of this project.	De-identified	De-identified	De-identified	De-identified	De-identified	De-identified	6	De-identified	De-identified	3rd year	Full-time student	Regular student (enrolled in block section)	5	Very Proficient	Yes	0	1	0	0	1	1	0	1	1	1	0	0	1	7	FALSE	5	5	5	5	5	5	4	4	5	4	5	3	4.16667	4	5
C177	De-identified	I agree to participate in this study.	I agree to the collection and analysis of information I provide.	I agree for my data to be included in future research endeavors and in research outputs such as presentations, reports, and/or publications, extending beyond the specific scope of this project.	De-identified	De-identified	De-identified	De-identified	De-identified	De-identified	8	De-identified	De-identified	2nd year	Full-time student	Regular student (enrolled in block section)	9	Very Proficient	Yes	1	1	1	0	0	1	0	1	1	0	0	1	0	7	FALSE	6	3	6	6	6	5.4	4	4	5	3	4	3	3.83333	5	6
C51	De-identified	I agree to participate in this study.	I agree to the collection and analysis of information I provide.	I agree for my data to be included in future research endeavors and in research outputs such as presentations, reports, and/or publications, extending beyond the specific scope of this project.	De-identified	De-identified	De-identified	De-identified	De-identified	De-identified	5	De-identified	De-identified	2nd year	Full-time student	Irregular student	6	Proficient	Yes	1	1	1	0	0	0	1	0	1	1	1	0	1	8	FALSE	6	5	4	6	5	5.2	5	5	5	4	5	5	4.83333	5	5
B72	De-identified	I agree to participate in this study.	I agree to the collection and analysis of information I provide.	I agree for my data to be included in future research endeavors and in research outputs such as presentations, reports, and/or publications, extending beyond the specific scope of this project.	De-identified	De-identified	De-identified	De-identified	De-identified	De-identified	7	De-identified	De-identified	4th year	Full-time student	Regular student (enrolled in block section)	10	Proficient	Yes	1	1	1	0	0	0	1	1	1	1	1	1	0	8	FALSE	6	6	4	6	6	5.6	3	4	3	2	4	4	3.33333	4	5
B48	De-identified	I agree to participate in this study.	I agree to the collection and analysis of information I provide.	I agree for my data to be included in future research endeavors and in research outputs such as presentations, reports, and/or publications, extending beyond the specific scope of this project.	De-identified	De-identified	De-identified	De-identified	De-identified	De-identified	5	De-identified	De-identified	2nd year	Full-time student	Regular student (enrolled in block section)	9	Proficient	Yes	1	1	1	0	0	0	1	0	1	0	0	0	1	5	FALSE	6	6	5	6	6	5.8	2	4	5	4	5	4	4	4	6
A9	De-identified	I agree to participate in this study.	I agree to the collection and analysis of information I provide.	I agree for my data to be included in future research endeavors and in research outputs such as presentations, reports, and/or publications, extending beyond the specific scope of this project.	De-identified	De-identified	De-identified	De-identified	De-identified	De-identified	5	De-identified	De-identified	2nd year	Full-time student	Regular student (enrolled in block section)	8	Proficient	Yes	0	1	1	1	0	0	1	0	0	0	1	0	0	5	FALSE	6	5	5	6	5	5.4	5	5	4	5	5	4	4.66667	2	5
C164	De-identified	I agree to participate in this study.	I agree to the collection and analysis of information I provide.	I agree for my data to be included in future research endeavors and in research outputs such as presentations, reports, and/or publications, extending beyond the specific scope of this project.	De-identified	De-identified	De-identified	De-identified	De-identified	De-identified	5	De-identified	De-identified	2nd year	Full-time student	Regular student (enrolled in block section)	7	Proficient	Yes	1	1	1	0	1	0	0	0	1	1	1	1	1	9	FALSE	5	5	4	5	5	4.8	5	5	6	5	5	5	5.16667	5	5
C72	De-identified	I agree to participate in this study.	I agree to the collection and analysis of information I provide.	I agree for my data to be included in future research endeavors and in research outputs such as presentations, reports, and/or publications, extending beyond the specific scope of this project.	De-identified	De-identified	De-identified	De-identified	De-identified	De-identified	5	De-identified	De-identified	2nd year	Full-time student	Regular student (enrolled in block section)	7	Proficient	Yes	1	0	0	0	0	0	1	0	0	1	1	0	0	4	FALSE	5	5	4	5	5	4.8	5	5	5	5	5	5	5	4	5
A8	De-identified	I agree to participate in this study.	I agree to the collection and analysis of information I provide.	I agree for my data to be included in future research endeavors and in research outputs such as presentations, reports, and/or publications, extending beyond the specific scope of this project.	De-identified	De-identified	De-identified	De-identified	De-identified	De-identified	7	De-identified	De-identified	3rd year	Full-time student	Irregular student	8	Proficient	Yes	1	0	1	0	0	0	0	0	1	1	0	1	0	5	FALSE	5	5	5	5	5	5	5	5	5	5	6	5	5.16667	5	4
C185	De-identified	I agree to participate in this study.	I agree to the collection and analysis of information I provide.	I agree for my data to be included in future research endeavors and in research outputs such as presentations, reports, and/or publications, extending beyond the specific scope of this project.	De-identified	De-identified	De-identified	De-identified	De-identified	De-identified	7	De-identified	De-identified	2nd year	Full-time student	Regular student (enrolled in block section)	8	Proficient	Yes	1	1	1	0	0	0	0	0	0	1	0	0	1	5	FALSE	6	6	6	6	5	5.8	4	5	5	5	5	4	4.66667	4	6
A81	De-identified	I agree to participate in this study.	I agree to the collection and analysis of information I provide.	I agree for my data to be included in future research endeavors and in research outputs such as presentations, reports, and/or publications, extending beyond the specific scope of this project.	De-identified	De-identified	De-identified	De-identified	De-identified	De-identified	8	De-identified	De-identified	2nd year	Full-time student	Regular student (enrolled in block section)	3	Proficient	Yes	1	1	1	0	0	0	1	0	1	1	0	1	1	8	FALSE	6	6	6	6	6	6	5	5	5	5	4	4	4.66667	5	5
C20	De-identified	I agree to participate in this study.	I agree to the collection and analysis of information I provide.	I agree for my data to be included in future research endeavors and in research outputs such as presentations, reports, and/or publications, extending beyond the specific scope of this project.	De-identified	De-identified	De-identified	De-identified	De-identified	De-identified	3	De-identified	De-identified	2nd year	Full-time student	Regular student (enrolled in block section)	7	Somewhat Proficient	Yes	1	0	1	0	1	1	1	0	0	1	1	0	0	7	FALSE	5	5	5	5	5	5	5	5	5	5	5	5	5	5	5
C234	De-identified	I agree to participate in this study.	I agree to the collection and analysis of information I provide.	I agree for my data to be included in future research endeavors and in research outputs such as presentations, reports, and/or publications, extending beyond the specific scope of this project.	De-identified	De-identified	De-identified	De-identified	De-identified	De-identified	8	De-identified	De-identified	2nd year	Full-time student	Irregular student	8	Proficient	Yes	1	1	1	0	1	1	1	0	0	1	0	1	1	9	FALSE	5	5	5	5	5	5	5	5	5	5	5	5	5	5	5
A23	De-identified	I agree to participate in this study.	I agree to the collection and analysis of information I provide.	I agree for my data to be included in future research endeavors and in research outputs such as presentations, reports, and/or publications, extending beyond the specific scope of this project.	De-identified	De-identified	De-identified	De-identified	De-identified	De-identified	5	De-identified	De-identified	3rd year	Full-time student	Regular student (enrolled in block section)	8	Somewhat Proficient	Yes	1	1	1	0	1	0	1	0	0	1	0	0	0	6	FALSE	5	5	4	5	4	4.6	5	5	5	4	6	5	5	4	4
B86	De-identified	I agree to participate in this study.	I agree to the collection and analysis of information I provide.	I agree for my data to be included in future research endeavors and in research outputs such as presentations, reports, and/or publications, extending beyond the specific scope of this project.	De-identified	De-identified	De-identified	De-identified	De-identified	De-identified	6	De-identified	De-identified	2nd year	Full-time student	Regular student (enrolled in block section)	8	Proficient	Yes	1	1	1	0	0	0	0	0	0	1	0	1	1	5	FALSE	6	6	6	6	5	5.8	5	5	5	5	5	6	5.16667	4	5
A24	De-identified	I agree to participate in this study.	I agree to the collection and analysis of information I provide.	I agree for my data to be included in future research endeavors and in research outputs such as presentations, reports, and/or publications, extending beyond the specific scope of this project.	De-identified	De-identified	De-identified	De-identified	De-identified	De-identified	5	De-identified	De-identified	3rd year	Full-time student	Regular student (enrolled in block section)	5	Proficient	Yes	1	1	1	0	1	1	1	0	0	1	1	0	1	9	FALSE	5	5	5	5	5	5	5	5	5	5	5	5	5	5	5
A34	De-identified	I agree to participate in this study.	I agree to the collection and analysis of information I provide.	I agree for my data to be included in future research endeavors and in research outputs such as presentations, reports, and/or publications, extending beyond the specific scope of this project.	De-identified	De-identified	De-identified	De-identified	De-identified	De-identified	7	De-identified	De-identified	4th year	Full-time student	Regular student (enrolled in block section)	8	Proficient	Yes	1	0	1	0	0	0	0	0	1	0	0	0	0	3	FALSE	6	6	6	6	6	6	4	4	4	5	6	4	4.5	4	4
A85	De-identified	I agree to participate in this study.	I agree to the collection and analysis of information I provide.	I agree for my data to be included in future research endeavors and in research outputs such as presentations, reports, and/or publications, extending beyond the specific scope of this project.	De-identified	De-identified	De-identified	De-identified	De-identified	De-identified	6	De-identified	De-identified	2nd year	Full-time student	Irregular student	7	Proficient	Yes	1	1	1	0	0	0	0	0	0	0	0	0	0	3	FALSE	5	5	5	5	5	5	5	5	5	4	5	4	4.66667	5	5
B33	De-identified	I agree to participate in this study.	I agree to the collection and analysis of information I provide.	I agree for my data to be included in future research endeavors and in research outputs such as presentations, reports, and/or publications, extending beyond the specific scope of this project.	De-identified	De-identified	De-identified	De-identified	De-identified	De-identified	9	De-identified	De-identified	4th year	Full-time student	Regular student (enrolled in block section)	9	Proficient	Yes	1	1	1	0	0	0	1	0	1	1	1	1	1	8	FALSE	6	6	6	6	6	6	5	5	5	5	5	4	4.83333	5	5
C289	De-identified	I agree to participate in this study.	I agree to the collection and analysis of information I provide.	I agree for my data to be included in future research endeavors and in research outputs such as presentations, reports, and/or publications, extending beyond the specific scope of this project.	De-identified	De-identified	De-identified	De-identified	De-identified	De-identified	7	De-identified	De-identified	2nd year	Full-time student	Regular student (enrolled in block section)	9	Proficient	Yes	1	1	0	0	0	0	0	0	1	0	0	1	1	5	FALSE	6	6	6	6	5	5.8	4	4	4	4	4	4	4	5	5
C246	De-identified	I agree to participate in this study.	I agree to the collection and analysis of information I provide.	I agree for my data to be included in future research endeavors and in research outputs such as presentations, reports, and/or publications, extending beyond the specific scope of this project.	De-identified	De-identified	De-identified	De-identified	De-identified	De-identified	9	De-identified	De-identified	2nd year	Full-time student	Irregular student	8	Very Proficient	Yes	1	1	1	0	1	0	1	0	1	0	1	0	1	8	FALSE	5	6	5	5	6	5.4	5	5	5	5	5	5	5	5	5
A13	De-identified	I agree to participate in this study.	I agree to the collection and analysis of information I provide.	I agree for my data to be included in future research endeavors and in research outputs such as presentations, reports, and/or publications, extending beyond the specific scope of this project.	De-identified	De-identified	De-identified	De-identified	De-identified	De-identified	7	De-identified	De-identified	2nd year	Full-time student	Irregular student	9	Proficient	Yes	1	1	1	0	1	0	0	0	0	1	1	0	1	7	FALSE	5	6	5	6	6	5.6	4	5	5	5	4	6	4.83333	5	5
C286	De-identified	I agree to participate in this study.	I agree to the collection and analysis of information I provide.	I agree for my data to be included in future research endeavors and in research outputs such as presentations, reports, and/or publications, extending beyond the specific scope of this project.	De-identified	De-identified	De-identified	De-identified	De-identified	De-identified	5	De-identified	De-identified	2nd year	Full-time student	Regular student (enrolled in block section)	8	Proficient	Yes	1	1	1	0	0	0	1	0	0	0	0	1	1	6	FALSE	6	6	6	5	6	5.8	6	6	3	4	1	2	3.66667	5	2
C175	De-identified	I agree to participate in this study.	I agree to the collection and analysis of information I provide.	I agree for my data to be included in future research endeavors and in research outputs such as presentations, reports, and/or publications, extending beyond the specific scope of this project.	De-identified	De-identified	De-identified	De-identified	De-identified	De-identified	6	De-identified	De-identified	4th year	Full-time student	Regular student (enrolled in block section)	8	Very Proficient	Yes	0	1	1	0	0	0	0	0	1	0	1	0	1	5	FALSE	6	6	6	6	6	6	4	4	5	4	4	3	4	5	5
A41	De-identified	I agree to participate in this study.	I agree to the collection and analysis of information I provide.	I agree for my data to be included in future research endeavors and in research outputs such as presentations, reports, and/or publications, extending beyond the specific scope of this project.	De-identified	De-identified	De-identified	De-identified	De-identified	De-identified	7	De-identified	De-identified	2nd year	Full-time student	Regular student (enrolled in block section)	8	Proficient	Yes	0	1	1	0	1	0	1	0	1	1	0	0	1	7	FALSE	6	6	5	6	6	5.8	4	5	5	5	4	4	4.5	4	5
A55	De-identified	I agree to participate in this study.	I agree to the collection and analysis of information I provide.	I agree for my data to be included in future research endeavors and in research outputs such as presentations, reports, and/or publications, extending beyond the specific scope of this project.	De-identified	De-identified	De-identified	De-identified	De-identified	De-identified	7	De-identified	De-identified	2nd year	Full-time student	Regular student (enrolled in block section)	8	Very Proficient	Yes	1	1	1	1	0	0	0	0	0	1	0	0	0	5	FALSE	4	4	5	5	4	4.4	6	6	5	5	6	5	5.5	5	6
B43	De-identified	I agree to participate in this study.	I agree to the collection and analysis of information I provide.	I agree for my data to be included in future research endeavors and in research outputs such as presentations, reports, and/or publications, extending beyond the specific scope of this project.	De-identified	De-identified	De-identified	De-identified	De-identified	De-identified	8	De-identified	De-identified	2nd year	Full-time student	Regular student (enrolled in block section)	7	Proficient	Yes	1	1	0	0	0	0	0	0	0	1	0	1	0	3	FALSE	6	6	5	6	6	5.8	5	4	4	5	3	5	4.33333	6	6
B105	De-identified	I agree to participate in this study.	I agree to the collection and analysis of information I provide.	I agree for my data to be included in future research endeavors and in research outputs such as presentations, reports, and/or publications, extending beyond the specific scope of this project.	De-identified	De-identified	De-identified	De-identified	De-identified	De-identified	7	De-identified	De-identified	3rd year	Full-time student	Regular student (enrolled in block section)	7	Very Proficient	Yes	1	1	1	0	1	0	1	0	1	1	0	0	1	7	FALSE	6	6	5	6	6	5.8	6	6	6	5	6	4	5.5	3	6
C223	De-identified	I agree to participate in this study.	I agree to the collection and analysis of information I provide.	I agree for my data to be included in future research endeavors and in research outputs such as presentations, reports, and/or publications, extending beyond the specific scope of this project.	De-identified	De-identified	De-identified	De-identified	De-identified	De-identified	5	De-identified	De-identified	2nd year	Full-time student	Irregular student	6	Somewhat Proficient	Yes	1	1	1	0	1	0	1	0	1	1	0	0	1	8	FALSE	6	6	5	6	6	5.8	6	5	5	5	5	6	5.33333	5	5
C134	De-identified	I agree to participate in this study.	I agree to the collection and analysis of information I provide.	I agree for my data to be included in future research endeavors and in research outputs such as presentations, reports, and/or publications, extending beyond the specific scope of this project.	De-identified	De-identified	De-identified	De-identified	De-identified	De-identified	7	De-identified	De-identified	2nd year	Full-time student	Regular student (enrolled in block section)	9	Proficient	Yes	0	1	0	0	0	0	1	0	1	1	0	1	1	6	FALSE	6	6	4	6	5	5.4	4	5	5	5	5	4	4.66667	6	6
B75	De-identified	I agree to participate in this study.	I agree to the collection and analysis of information I provide.	I agree for my data to be included in future research endeavors and in research outputs such as presentations, reports, and/or publications, extending beyond the specific scope of this project.	De-identified	De-identified	De-identified	De-identified	De-identified	De-identified	7	De-identified	De-identified	2nd year	Full-time student	Regular student (enrolled in block section)	7	Proficient	Yes	1	0	1	0	0	0	0	0	1	0	1	0	0	3	FALSE	5	5	5	5	4	4.8	5	5	6	5	5	5	5.16667	4	6
C140	De-identified	I agree to participate in this study.	I agree to the collection and analysis of information I provide.	I agree for my data to be included in future research endeavors and in research outputs such as presentations, reports, and/or publications, extending beyond the specific scope of this project.	De-identified	De-identified	De-identified	De-identified	De-identified	De-identified	6	De-identified	De-identified	2nd year	Full-time student	Regular student (enrolled in block section)	6	Proficient	Yes	1	1	1	0	1	0	0	0	1	1	1	1	0	8	FALSE	6	5	6	6	4	5.4	5	5	5	5	5	6	5.16667	4	5
A28	De-identified	I agree to participate in this study.	I agree to the collection and analysis of information I provide.	I agree for my data to be included in future research endeavors and in research outputs such as presentations, reports, and/or publications, extending beyond the specific scope of this project.	De-identified	De-identified	De-identified	De-identified	De-identified	De-identified	8	De-identified	De-identified	3rd year	Full-time student	Regular student (enrolled in block section)	8	Proficient	Yes	1	1	1	0	0	0	1	0	1	1	1	0	1	8	FALSE	6	6	6	6	6	6	5	5	5	5	5	5	5	5	5
B4	De-identified	I agree to participate in this study.	I agree to the collection and analysis of information I provide.	I agree for my data to be included in future research endeavors and in research outputs such as presentations, reports, and/or publications, extending beyond the specific scope of this project.	De-identified	De-identified	De-identified	De-identified	De-identified	De-identified	5	De-identified	De-identified	2nd year	Full-time student	Irregular student	8	Proficient	Yes	1	1	0	0	0	1	0	1	1	0	0	1	1	6	FALSE	6	6	6	6	5	5.8	3	4	4	4	5	4	4	4	4
B124	De-identified	I agree to participate in this study.	I agree to the collection and analysis of information I provide.	I agree for my data to be included in future research endeavors and in research outputs such as presentations, reports, and/or publications, extending beyond the specific scope of this project.	De-identified	De-identified	De-identified	De-identified	De-identified	De-identified	8	De-identified	De-identified	4th year	Full-time student	Regular student (enrolled in block section)	8	Proficient	Yes	1	1	0	0	1	1	1	0	1	1	1	0	1	8	FALSE	6	5	6	6	6	5.8	5	5	5	6	5	4	5	6	6
C53	De-identified	I agree to participate in this study.	I agree to the collection and analysis of information I provide.	I agree for my data to be included in future research endeavors and in research outputs such as presentations, reports, and/or publications, extending beyond the specific scope of this project.	De-identified	De-identified	De-identified	De-identified	De-identified	De-identified	6	De-identified	De-identified	2nd year	Full-time student	Regular student (enrolled in block section)	6	Somewhat Proficient	Yes	1	1	0	0	0	0	1	1	0	1	0	0	0	5	FALSE	4	6	6	6	6	5.6	5	5	5	6	5	5	5.16667	5	5
C278	De-identified	I agree to participate in this study.	I agree to the collection and analysis of information I provide.	I agree for my data to be included in future research endeavors and in research outputs such as presentations, reports, and/or publications, extending beyond the specific scope of this project.	De-identified	De-identified	De-identified	De-identified	De-identified	De-identified	7	De-identified	De-identified	2nd year	Full-time student	Regular student (enrolled in block section)	8	Very Proficient	Yes	1	1	1	0	0	0	0	0	1	1	1	0	0	6	FALSE	6	6	6	6	5	5.8	5	5	5	3	4	4	4.33333	6	6
C231	De-identified	I agree to participate in this study.	I agree to the collection and analysis of information I provide.	I agree for my data to be included in future research endeavors and in research outputs such as presentations, reports, and/or publications, extending beyond the specific scope of this project.	De-identified	De-identified	De-identified	De-identified	De-identified	De-identified	7	De-identified	De-identified	2nd year	Full-time student	Regular student (enrolled in block section)	7	Proficient	Yes	1	1	0	0	0	0	1	0	1	1	1	0	0	6	FALSE	6	6	6	6	6	6	5	4	5	5	6	6	5.16667	5	5
A20	De-identified	I agree to participate in this study.	I agree to the collection and analysis of information I provide.	I agree for my data to be included in future research endeavors and in research outputs such as presentations, reports, and/or publications, extending beyond the specific scope of this project.	De-identified	De-identified	De-identified	De-identified	De-identified	De-identified	7	De-identified	De-identified	3rd year	Full-time student	Regular student (enrolled in block section)	7	Proficient	Yes	1	1	1	0	1	0	0	0	1	0	0	0	0	5	FALSE	5	5	5	5	4	4.8	5	5	5	5	5	5	5	5	5
A91	De-identified	I agree to participate in this study.	I agree to the collection and analysis of information I provide.	I agree for my data to be included in future research endeavors and in research outputs such as presentations, reports, and/or publications, extending beyond the specific scope of this project.	De-identified	De-identified	De-identified	De-identified	De-identified	De-identified	6	De-identified	De-identified	2nd year	Full-time student	Regular student (enrolled in block section)	7	Proficient	Yes	1	0	1	0	0	0	0	0	1	1	0	1	1	6	FALSE	6	6	6	6	6	6	5	5	5	5	4	5	4.83333	5	5
A63	De-identified	I agree to participate in this study.	I agree to the collection and analysis of information I provide.	I agree for my data to be included in future research endeavors and in research outputs such as presentations, reports, and/or publications, extending beyond the specific scope of this project.	De-identified	De-identified	De-identified	De-identified	De-identified	De-identified	6	De-identified	De-identified	2nd year	Full-time student	Regular student (enrolled in block section)	8	Proficient	Yes	1	1	1	1	0	0	0	0	0	0	0	0	0	4	FALSE	6	5	5	6	5	5.4	5	4	6	5	5	4	4.83333	5	5
A5	De-identified	I agree to participate in this study.	I agree to the collection and analysis of information I provide.	I agree for my data to be included in future research endeavors and in research outputs such as presentations, reports, and/or publications, extending beyond the specific scope of this project.	De-identified	De-identified	De-identified	De-identified	De-identified	De-identified	5	De-identified	De-identified	2nd year	Full-time student	Regular student (enrolled in block section)	3	Very Proficient	Yes	1	0	1	0	1	0	1	0	0	0	1	0	1	6	FALSE	6	6	6	5	6	5.8	4	4	5	4	4	4	4.16667	6	5
B142	De-identified	I agree to participate in this study.	I agree to the collection and analysis of information I provide.	I agree for my data to be included in future research endeavors and in research outputs such as presentations, reports, and/or publications, extending beyond the specific scope of this project.	De-identified	De-identified	De-identified	De-identified	De-identified	De-identified	8	De-identified	De-identified	4th year	Full-time student	Regular student (enrolled in block section)	8	Somewhat Proficient	Yes	1	1	1	1	1	0	1	0	0	0	0	0	1	6	FALSE	5	5	5	6	5	5.2	6	6	6	5	4	6	5.5	5	6
A16	De-identified	I agree to participate in this study.	I agree to the collection and analysis of information I provide.	I agree for my data to be included in future research endeavors and in research outputs such as presentations, reports, and/or publications, extending beyond the specific scope of this project.	De-identified	De-identified	De-identified	De-identified	De-identified	De-identified	7	De-identified	De-identified	3rd year	Full-time student	Regular student (enrolled in block section)	8	Very Proficient	Yes	1	1	0	0	0	1	0	0	0	0	0	0	0	3	FALSE	5	5	5	5	4	4.8	5	5	5	5	4	4	4.66667	4	4
A25	De-identified	I agree to participate in this study.	I agree to the collection and analysis of information I provide.	I agree for my data to be included in future research endeavors and in research outputs such as presentations, reports, and/or publications, extending beyond the specific scope of this project.	De-identified	De-identified	De-identified	De-identified	De-identified	De-identified	9	De-identified	De-identified	4th year	Working student	Irregular student	8	Proficient	Yes	1	1	1	0	1	0	1	0	1	1	0	0	0	7	FALSE	5	5	5	5	5	5	6	5	5	5	5	6	5.33333	6	6
A38	De-identified	I agree to participate in this study.	I agree to the collection and analysis of information I provide.	I agree for my data to be included in future research endeavors and in research outputs such as presentations, reports, and/or publications, extending beyond the specific scope of this project.	De-identified	De-identified	De-identified	De-identified	De-identified	De-identified	7	De-identified	De-identified	2nd year	Full-time student	Regular student (enrolled in block section)	7	Proficient	Yes	0	0	1	0	1	0	0	0	0	0	0	0	0	2	FALSE	5	6	5	5	4	5	5	4	5	5	4	5	4.66667	4	5
C274	De-identified	I agree to participate in this study.	I agree to the collection and analysis of information I provide.	I agree for my data to be included in future research endeavors and in research outputs such as presentations, reports, and/or publications, extending beyond the specific scope of this project.	De-identified	De-identified	De-identified	De-identified	De-identified	De-identified	7	De-identified	De-identified	4th year	Full-time student	Irregular student	8	Very Proficient	Yes	0	1	0	0	1	0	0	1	1	0	1	0	1	6	FALSE	4	4	5	4	4	4.2	5	5	5	5	4	5	4.83333	6	6
C65	De-identified	I agree to participate in this study.	I agree to the collection and analysis of information I provide.	I agree for my data to be included in future research endeavors and in research outputs such as presentations, reports, and/or publications, extending beyond the specific scope of this project.	De-identified	De-identified	De-identified	De-identified	De-identified	De-identified	8	De-identified	De-identified	2nd year	Full-time student	Regular student (enrolled in block section)	8	Somewhat Proficient	Yes	1	1	0	0	0	0	0	1	1	1	1	0	1	7	FALSE	5	6	5	6	6	5.6	5	6	6	5	4	5	5.16667	5	5
A82	De-identified	I agree to participate in this study.	I agree to the collection and analysis of information I provide.	I agree for my data to be included in future research endeavors and in research outputs such as presentations, reports, and/or publications, extending beyond the specific scope of this project.	De-identified	De-identified	De-identified	De-identified	De-identified	De-identified	9	De-identified	De-identified	2nd year	Full-time student	Regular student (enrolled in block section)	9	Very Proficient	Yes	1	1	1	0	0	0	0	0	1	1	0	1	1	7	FALSE	6	6	5	6	6	5.8	5	4	4	5	5	4	4.5	5	5
A70	De-identified	I agree to participate in this study.	I agree to the collection and analysis of information I provide.	I agree for my data to be included in future research endeavors and in research outputs such as presentations, reports, and/or publications, extending beyond the specific scope of this project.	De-identified	De-identified	De-identified	De-identified	De-identified	De-identified	5	De-identified	De-identified	3rd year	Full-time student	Irregular student	7	Proficient	Yes	1	1	1	0	0	0	1	1	1	1	1	0	1	9	FALSE	6	6	6	6	6	6	6	4	6	5	5	5	5.16667	4	5
B116	De-identified	I agree to participate in this study.	I agree to the collection and analysis of information I provide.	I agree for my data to be included in future research endeavors and in research outputs such as presentations, reports, and/or publications, extending beyond the specific scope of this project.	De-identified	De-identified	De-identified	De-identified	De-identified	De-identified	7	De-identified	De-identified	2nd year	Full-time student	Irregular student	7	Proficient	Yes	1	1	1	0	0	0	0	0	1	1	0	0	1	5	FALSE	5	6	5	5	4	5	4	5	5	4	4	5	4.5	5	5
A18	De-identified	I agree to participate in this study.	I agree to the collection and analysis of information I provide.	I agree for my data to be included in future research endeavors and in research outputs such as presentations, reports, and/or publications, extending beyond the specific scope of this project.	De-identified	De-identified	De-identified	De-identified	De-identified	De-identified	7	De-identified	De-identified	3rd year	Full-time student	Irregular student	9	Proficient	Yes	1	1	0	0	0	0	0	1	1	0	0	0	0	4	FALSE	5	5	5	5	5	5	5	5	5	5	5	5	5	5	5
A89	De-identified	I agree to participate in this study.	I agree to the collection and analysis of information I provide.	I agree for my data to be included in future research endeavors and in research outputs such as presentations, reports, and/or publications, extending beyond the specific scope of this project.	De-identified	De-identified	De-identified	De-identified	De-identified	De-identified	3	De-identified	De-identified	4th year	Full-time student	Regular student (enrolled in block section)	10	Proficient	Yes	1	1	1	0	0	0	0	1	1	1	0	0	1	7	FALSE	6	1	3	3	2	3	6	6	6	4	6	6	5.66667	6	6
C136	De-identified	I agree to participate in this study.	I agree to the collection and analysis of information I provide.	I agree for my data to be included in future research endeavors and in research outputs such as presentations, reports, and/or publications, extending beyond the specific scope of this project.	De-identified	De-identified	De-identified	De-identified	De-identified	De-identified	7	De-identified	De-identified	2nd year	Full-time student	Regular student (enrolled in block section)	7	Proficient	Yes	1	1	0	0	1	0	0	0	1	1	1	0	1	7	FALSE	6	6	6	6	6	6	5	5	6	5	6	6	5.5	6	6
A68	De-identified	I agree to participate in this study.	I agree to the collection and analysis of information I provide.	I agree for my data to be included in future research endeavors and in research outputs such as presentations, reports, and/or publications, extending beyond the specific scope of this project.	De-identified	De-identified	De-identified	De-identified	De-identified	De-identified	7	De-identified	De-identified	2nd year	Full-time student	Regular student (enrolled in block section)	8	Proficient	Yes	1	1	1	0	1	0	0	0	1	1	0	1	1	8	FALSE	5	6	6	5	6	5.6	4	5	6	5	5	5	5	5	6
A99	De-identified	I agree to participate in this study.	I agree to the collection and analysis of information I provide.	I agree for my data to be included in future research endeavors and in research outputs such as presentations, reports, and/or publications, extending beyond the specific scope of this project.	De-identified	De-identified	De-identified	De-identified	De-identified	De-identified	6	De-identified	De-identified	2nd year	Full-time student	Regular student (enrolled in block section)	9	Proficient	Yes	1	1	1	0	0	0	0	0	1	1	1	0	1	7	FALSE	6	6	6	6	6	6	4	4	5	5	5	5	4.66667	6	5
B110	De-identified	I agree to participate in this study.	I agree to the collection and analysis of information I provide.	I agree for my data to be included in future research endeavors and in research outputs such as presentations, reports, and/or publications, extending beyond the specific scope of this project.	De-identified	De-identified	De-identified	De-identified	De-identified	De-identified	5	De-identified	De-identified	2nd year	Full-time student	Irregular student	4	Proficient	Yes	1	1	1	0	0	0	0	0	0	1	1	0	0	4	FALSE	5	5	5	6	4	5	6	5	5	5	5	5	5.16667	6	5
B71	De-identified	I agree to participate in this study.	I agree to the collection and analysis of information I provide.	I agree for my data to be included in future research endeavors and in research outputs such as presentations, reports, and/or publications, extending beyond the specific scope of this project.	De-identified	De-identified	De-identified	De-identified	De-identified	De-identified	4	De-identified	De-identified	2nd year	Full-time student	Regular student (enrolled in block section)	9	Proficient	Yes	1	1	1	0	1	0	1	0	1	0	1	0	1	7	FALSE	6	6	6	6	4	5.6	5	6	5	5	5	6	5.33333	5	5
C159	De-identified	I agree to participate in this study.	I agree to the collection and analysis of information I provide.	I agree for my data to be included in future research endeavors and in research outputs such as presentations, reports, and/or publications, extending beyond the specific scope of this project.	De-identified	De-identified	De-identified	De-identified	De-identified	De-identified	8	De-identified	De-identified	2nd year	Full-time student	Irregular student	8	Proficient	Yes	1	1	0	0	1	0	0	1	0	1	0	1	1	7	FALSE	6	6	4	5	5	5.2	5	5	4	5	5	5	4.83333	5	6
C82	De-identified	I agree to participate in this study.	I agree to the collection and analysis of information I provide.	I agree for my data to be included in future research endeavors and in research outputs such as presentations, reports, and/or publications, extending beyond the specific scope of this project.	De-identified	De-identified	De-identified	De-identified	De-identified	De-identified	7	De-identified	De-identified	2nd year	Full-time student	Regular student (enrolled in block section)	8	Somewhat Proficient	Yes	1	1	0	0	0	0	0	1	1	0	0	0	0	4	FALSE	6	6	6	6	6	6	5	5	5	6	5	5	5.16667	6	5
C269	De-identified	I agree to participate in this study.	I agree to the collection and analysis of information I provide.	I agree for my data to be included in future research endeavors and in research outputs such as presentations, reports, and/or publications, extending beyond the specific scope of this project.	De-identified	De-identified	De-identified	De-identified	De-identified	De-identified	7	De-identified	De-identified	2nd year	Full-time student	Regular student (enrolled in block section)	5	Proficient	Yes	1	1	1	0	0	0	0	0	0	0	0	0	0	3	FALSE	6	6	6	5	4	5.4	5	5	5	5	6	6	5.33333	5	6
C268	De-identified	I agree to participate in this study.	I agree to the collection and analysis of information I provide.	I agree for my data to be included in future research endeavors and in research outputs such as presentations, reports, and/or publications, extending beyond the specific scope of this project.	De-identified	De-identified	De-identified	De-identified	De-identified	De-identified	9	De-identified	De-identified	2nd year	Full-time student	Regular student (enrolled in block section)	8	Very Proficient	Yes	0	0	1	0	0	0	0	0	0	0	0	0	0	1	FALSE	6	6	6	6	4	5.6	5	5	5	5	5	3	4.66667	6	6
C49	De-identified	I agree to participate in this study.	I agree to the collection and analysis of information I provide.	I agree for my data to be included in future research endeavors and in research outputs such as presentations, reports, and/or publications, extending beyond the specific scope of this project.	De-identified	De-identified	De-identified	De-identified	De-identified	De-identified	7	De-identified	De-identified	2nd year	Full-time student	Regular student (enrolled in block section)	7	Proficient	Yes	1	1	0	0	1	0	0	1	1	1	1	1	0	8	FALSE	6	5	6	6	6	5.8	4	4	5	5	3	4	4.16667	5	6
C255	De-identified	I agree to participate in this study.	I agree to the collection and analysis of information I provide.	I agree for my data to be included in future research endeavors and in research outputs such as presentations, reports, and/or publications, extending beyond the specific scope of this project.	De-identified	De-identified	De-identified	De-identified	De-identified	De-identified	8	De-identified	De-identified	2nd year	Full-time student	Regular student (enrolled in block section)	1	Proficient	Yes	1	1	1	1	0	0	1	0	1	1	1	0	0	8	FALSE	4	6	4	5	6	5	6	6	4	4	6	6	5.33333	6	6
A66	De-identified	I agree to participate in this study.	I agree to the collection and analysis of information I provide.	I agree for my data to be included in future research endeavors and in research outputs such as presentations, reports, and/or publications, extending beyond the specific scope of this project.	De-identified	De-identified	De-identified	De-identified	De-identified	De-identified	8	De-identified	De-identified	2nd year	Full-time student	Regular student (enrolled in block section)	6	Proficient	Yes	1	1	1	0	0	1	0	1	0	1	1	0	1	8	FALSE	6	5	6	6	6	5.8	6	6	4	4	6	6	5.33333	6	6
C32	De-identified	I agree to participate in this study.	I agree to the collection and analysis of information I provide.	I agree for my data to be included in future research endeavors and in research outputs such as presentations, reports, and/or publications, extending beyond the specific scope of this project.	De-identified	De-identified	De-identified	De-identified	De-identified	De-identified	8	De-identified	De-identified	2nd year	Full-time student	Irregular student	8	Proficient	Yes	1	1	1	0	0	0	0	0	1	1	0	0	1	6	FALSE	6	6	5	6	6	5.8	6	5	5	5	5	6	5.33333	4	6
A12	De-identified	I agree to participate in this study.	I agree to the collection and analysis of information I provide.	I agree for my data to be included in future research endeavors and in research outputs such as presentations, reports, and/or publications, extending beyond the specific scope of this project.	De-identified	De-identified	De-identified	De-identified	De-identified	De-identified	7	De-identified	De-identified	3rd year	Full-time student	Regular student (enrolled in block section)	7	Very Proficient	Yes	0	0	0	0	0	0	0	0	0	0	0	0	0	0	FALSE	6	4	6	6	5	5.4	5	5	5	6	5	5	5.16667	6	5
A56	De-identified	I agree to participate in this study.	I agree to the collection and analysis of information I provide.	I agree for my data to be included in future research endeavors and in research outputs such as presentations, reports, and/or publications, extending beyond the specific scope of this project.	De-identified	De-identified	De-identified	De-identified	De-identified	De-identified	6	De-identified	De-identified	2nd year	Full-time student	Regular student (enrolled in block section)	8	Proficient	Yes	1	1	1	0	1	0	0	0	1	1	0	0	1	7	FALSE	6	6	6	6	6	6	5	5	5	6	5	5	5.16667	5	5
B1	De-identified	I agree to participate in this study.	I agree to the collection and analysis of information I provide.	I agree for my data to be included in future research endeavors and in research outputs such as presentations, reports, and/or publications, extending beyond the specific scope of this project.	De-identified	De-identified	De-identified	De-identified	De-identified	De-identified	6	De-identified	De-identified	3rd year	Full-time student	Regular student (enrolled in block section)	8	Proficient	Yes	1	1	1	0	0	0	0	0	1	1	1	0	1	6	FALSE	6	5	6	6	4	5.4	5	6	5	4	5	5	5	6	5
C214	De-identified	I agree to participate in this study.	I agree to the collection and analysis of information I provide.	I agree for my data to be included in future research endeavors and in research outputs such as presentations, reports, and/or publications, extending beyond the specific scope of this project.	De-identified	De-identified	De-identified	De-identified	De-identified	De-identified	7	De-identified	De-identified	2nd year	Full-time student	Regular student (enrolled in block section)	8	Proficient	Yes	1	1	1	0	0	0	1	1	1	0	0	1	1	8	FALSE	6	6	6	6	6	6	6	4	5	6	5	5	5.16667	6	6
C210	De-identified	I agree to participate in this study.	I agree to the collection and analysis of information I provide.	I agree for my data to be included in future research endeavors and in research outputs such as presentations, reports, and/or publications, extending beyond the specific scope of this project.	De-identified	De-identified	De-identified	De-identified	De-identified	De-identified	8	De-identified	De-identified	4th year	Full-time student	Regular student (enrolled in block section)	8	Very Proficient	Yes	0	1	1	0	0	0	0	0	0	0	0	0	0	2	FALSE	6	6	5	6	5	5.6	5	5	5	5	5	4	4.83333	6	6
A95	De-identified	I agree to participate in this study.	I agree to the collection and analysis of information I provide.	I agree for my data to be included in future research endeavors and in research outputs such as presentations, reports, and/or publications, extending beyond the specific scope of this project.	De-identified	De-identified	De-identified	De-identified	De-identified	De-identified	6	De-identified	De-identified	3rd year	Full-time student	Regular student (enrolled in block section)	10	Proficient	Yes	1	1	1	0	1	0	0	0	0	1	1	0	1	7	FALSE	6	6	4	6	6	5.6	4	5	5	5	4	6	4.83333	3	6
C200	De-identified	I agree to participate in this study.	I agree to the collection and analysis of information I provide.	I agree for my data to be included in future research endeavors and in research outputs such as presentations, reports, and/or publications, extending beyond the specific scope of this project.	De-identified	De-identified	De-identified	De-identified	De-identified	De-identified	6	De-identified	De-identified	3rd year	Full-time student	Irregular student	7	Very Proficient	Yes	1	1	1	0	0	0	0	0	0	1	0	0	1	5	FALSE	6	6	6	6	6	6	6	6	6	6	5	6	5.83333	6	6
A102	De-identified	I agree to participate in this study.	I agree to the collection and analysis of information I provide.	I agree for my data to be included in future research endeavors and in research outputs such as presentations, reports, and/or publications, extending beyond the specific scope of this project.	De-identified	De-identified	De-identified	De-identified	De-identified	De-identified	6	De-identified	De-identified	3rd year	Full-time student	Irregular student	5	Very Proficient	Yes	1	1	1	0	0	0	1	0	0	0	1	0	0	5	FALSE	6	6	6	6	6	6	6	4	4	4	5	4	4.5	6	5
A15	De-identified	I agree to participate in this study.	I agree to the collection and analysis of information I provide.	I agree for my data to be included in future research endeavors and in research outputs such as presentations, reports, and/or publications, extending beyond the specific scope of this project.	De-identified	De-identified	De-identified	De-identified	De-identified	De-identified	6	De-identified	De-identified	4th year	Full-time student	Regular student (enrolled in block section)	9	Proficient	Yes	1	1	1	0	0	1	0	0	0	0	0	0	0	4	FALSE	5	5	5	6	6	5.4	5	5	5	5	6	5	5.16667	5	5
C260	De-identified	I agree to participate in this study.	I agree to the collection and analysis of information I provide.	I agree for my data to be included in future research endeavors and in research outputs such as presentations, reports, and/or publications, extending beyond the specific scope of this project.	De-identified	De-identified	De-identified	De-identified	De-identified	De-identified	9	De-identified	De-identified	3rd year	Full-time student	Regular student (enrolled in block section)	7	Very Proficient	Yes	1	1	1	1	1	0	0	0	1	0	0	1	1	8	FALSE	6	6	5	6	6	5.8	5	5	5	6	6	6	5.5	6	6
B134	De-identified	I agree to participate in this study.	I agree to the collection and analysis of information I provide.	I agree for my data to be included in future research endeavors and in research outputs such as presentations, reports, and/or publications, extending beyond the specific scope of this project.	De-identified	De-identified	De-identified	De-identified	De-identified	De-identified	5	De-identified	De-identified	2nd year	Full-time student	Irregular student	9	Very Proficient	Yes	1	1	1	0	1	0	1	0	1	1	1	1	0	8	FALSE	6	6	5	6	5	5.6	5	5	5	5	4	4	4.66667	6	6
C87	De-identified	I agree to participate in this study.	I agree to the collection and analysis of information I provide.	I agree for my data to be included in future research endeavors and in research outputs such as presentations, reports, and/or publications, extending beyond the specific scope of this project.	De-identified	De-identified	De-identified	De-identified	De-identified	De-identified	8	De-identified	De-identified	2nd year	Full-time student	Regular student (enrolled in block section)	7	Very Proficient	Yes	1	1	0	0	1	0	0	1	1	1	0	1	1	8	FALSE	6	6	6	6	6	6	4	4	4	4	3	6	4.16667	6	6
B46	De-identified	I agree to participate in this study.	I agree to the collection and analysis of information I provide.	I agree for my data to be included in future research endeavors and in research outputs such as presentations, reports, and/or publications, extending beyond the specific scope of this project.	De-identified	De-identified	De-identified	De-identified	De-identified	De-identified	8	De-identified	De-identified	3rd year	Full-time student	Regular student (enrolled in block section)	8	Very Proficient	Yes	0	0	0	0	0	0	0	0	0	0	0	0	0	0	FALSE	6	6	5	6	6	5.8	5	5	6	5	6	4	5.16667	6	5
A94	De-identified	I agree to participate in this study.	I agree to the collection and analysis of information I provide.	I agree for my data to be included in future research endeavors and in research outputs such as presentations, reports, and/or publications, extending beyond the specific scope of this project.	De-identified	De-identified	De-identified	De-identified	De-identified	De-identified	4	De-identified	De-identified	2nd year	Full-time student	Regular student (enrolled in block section)	8	Very Proficient	Yes	1	1	1	0	0	0	1	0	1	1	1	0	1	8	FALSE	6	6	6	6	6	6	5	5	5	5	5	5	5	5	6
B136	De-identified	I agree to participate in this study.	I agree to the collection and analysis of information I provide.	I agree for my data to be included in future research endeavors and in research outputs such as presentations, reports, and/or publications, extending beyond the specific scope of this project.	De-identified	De-identified	De-identified	De-identified	De-identified	De-identified	5	De-identified	De-identified	2nd year	Full-time student	Regular student (enrolled in block section)	7	Somewhat Proficient	Yes	1	0	1	0	0	1	0	0	1	0	1	1	0	5	FALSE	6	6	6	6	6	6	5	6	6	5	6	5	5.5	6	6
A26	De-identified	I agree to participate in this study.	I agree to the collection and analysis of information I provide.	I agree for my data to be included in future research endeavors and in research outputs such as presentations, reports, and/or publications, extending beyond the specific scope of this project.	De-identified	De-identified	De-identified	De-identified	De-identified	De-identified	5	De-identified	De-identified	3rd year	Full-time student	Regular student (enrolled in block section)	8	Very Proficient	Yes	0	1	1	0	1	0	1	0	1	0	1	0	1	7	FALSE	6	5	5	6	5	5.4	5	5	5	6	6	6	5.5	5	6
C155	De-identified	I agree to participate in this study.	I agree to the collection and analysis of information I provide.	I agree for my data to be included in future research endeavors and in research outputs such as presentations, reports, and/or publications, extending beyond the specific scope of this project.	De-identified	De-identified	De-identified	De-identified	De-identified	De-identified	7	De-identified	De-identified	2nd year	Full-time student	Regular student (enrolled in block section)	9	Very Proficient	Yes	1	0	1	0	0	1	0	1	0	0	0	1	1	6	FALSE	5	6	6	6	5	5.6	5	6	6	5	5	5	5.33333	5	6
C182	De-identified	I agree to participate in this study.	I agree to the collection and analysis of information I provide.	I agree for my data to be included in future research endeavors and in research outputs such as presentations, reports, and/or publications, extending beyond the specific scope of this project.	De-identified	De-identified	De-identified	De-identified	De-identified	De-identified	8	De-identified	De-identified	2nd year	Full-time student	Irregular student	7	Very Proficient	Yes	1	1	1	0	0	0	0	1	0	0	0	0	1	5	FALSE	6	6	5	6	4	5.4	5	5	6	6	5	5	5.33333	6	6
A83	De-identified	I agree to participate in this study.	I agree to the collection and analysis of information I provide.	I agree for my data to be included in future research endeavors and in research outputs such as presentations, reports, and/or publications, extending beyond the specific scope of this project.	De-identified	De-identified	De-identified	De-identified	De-identified	De-identified	8	De-identified	De-identified	2nd year	Full-time student	Regular student (enrolled in block section)	9	Very Proficient	Yes	1	1	1	0	0	0	1	1	1	1	0	1	1	9	FALSE	6	6	6	6	6	6	6	6	6	6	5	5	5.66667	5	6
C55	De-identified	I agree to participate in this study.	I agree to the collection and analysis of information I provide.	I agree for my data to be included in future research endeavors and in research outputs such as presentations, reports, and/or publications, extending beyond the specific scope of this project.	De-identified	De-identified	De-identified	De-identified	De-identified	De-identified	10	De-identified	De-identified	3rd year	Full-time student	Regular student (enrolled in block section)	10	Very Proficient	Yes	1	1	1	1	1	0	0	0	0	0	0	0	0	5	FALSE	6	6	6	6	6	6	6	6	6	6	6	6	6	6	6
C9	De-identified	I agree to participate in this study.	I agree to the collection and analysis of information I provide.	I agree for my data to be included in future research endeavors and in research outputs such as presentations, reports, and/or publications, extending beyond the specific scope of this project.	De-identified	De-identified	De-identified	De-identified	De-identified	De-identified	7	De-identified	De-identified	3rd year	Full-time student	Regular student (enrolled in block section)	8	Proficient	Yes	0	1	0	0	1	1	1	0	1	1	1	1	1	9	FALSE	6	6	6	6	6	6	6	6	6	6	6	6	6	6	6
B97	De-identified	I agree to participate in this study.	I agree to the collection and analysis of information I provide.	I agree for my data to be included in future research endeavors and in research outputs such as presentations, reports, and/or publications, extending beyond the specific scope of this project.	De-identified	De-identified	De-identified	De-identified	De-identified	De-identified	8	De-identified	De-identified	3rd year	Full-time student	Regular student (enrolled in block section)	8	Very Proficient	Yes	1	1	1	0	0	0	1	1	0	1	0	1	1	7	FALSE	5	6	6	6	6	5.8	6	6	6	6	6	6	6	6	6
C22	De-identified	I agree to participate in this study.	I agree to the collection and analysis of information I provide.	I agree for my data to be included in future research endeavors and in research outputs such as presentations, reports, and/or publications, extending beyond the specific scope of this project.	De-identified	De-identified	De-identified	De-identified	De-identified	De-identified	10	De-identified	De-identified	4th year	Full-time student	Regular student (enrolled in block section)	10	Very Proficient	Yes	1	1	1	0	1	0	1	1	0	1	0	1	0	8	FALSE	6	6	6	6	6	6	6	6	6	6	6	6	6	6	6
C10	De-identified	I agree to participate in this study.	I agree to the collection and analysis of information I provide.	I agree for my data to be included in future research endeavors and in research outputs such as presentations, reports, and/or publications, extending beyond the specific scope of this project.	De-identified	De-identified	De-identified	De-identified	De-identified	De-identified	8	De-identified	De-identified	4th year	Full-time student	Regular student (enrolled in block section)	8	Proficient	Yes	1	1	1	0	0	1	1	1	1	1	0	0	1	9	FALSE	6	6	6	6	6	6	6	6	6	6	6	6	6	6	6
[truncated: 76 more columns]
