# Supplementary material for: Development of the college student life satisfaction scale (CSLSS): initial validation among Filipino college students
Source: Front Psychol. 2025 Jul 16;16:1560997. doi: 10.3389/fpsyg.2025.1560997 (PMC12309272; doi:10.3389/fpsyg.2025.1560997)
Supplement: Supplementary file 2 [file Table_2.xlsx]

## Sheet: Sheet1
Participant no.	Email Address	CONSENT TO PARTICIPATE I have read and understood the information provided in this Consent Form. I am aware of my rights and responsibilities as a participant, and I affirm that my participation in this project is entirely voluntary. I also recognize that consent for participation in this study applies only until the period for data collection ends. I can withdraw from answering the survey at any…	CONSENT TO COLLECTION & ANALYSIS OF DATA I have read and understood the information provided in this Consent Form. I am aware of my rights and responsibilities as a participant, and I affirm that my participation in this project is entirely voluntary. I also recognize that I can withdraw from answering the survey at any point. Furthermore, I also understand that I may withdraw any or all of the i…	CONSENT TO FUTURE RESEARCH AND RESEARCH OUTPUTS I have read and understood the information provided in this Consent Form. I am aware of my rights and responsibilities as a participant, and I affirm that my participation in this project is entirely voluntary. I also recognize that I can withdraw from answering the survey at any point. Furthermore, I also understand that I may withdraw any or all o…	Last name, First name	Age (e.g. 18)	Alternative email address	Sex	Name of your institution (no abbreviation)	Are you enrolled in...	Gender	How would you rate your socioeconomic status?	Present year level	Are you a...	Are you a...	How would you rate your ability in reading and understanding the English language?	Are you a Filipino?	CSLSS1 I can easily approach my professors.	CSLSS2 I do not feel anxious when my professors enter the classroom.	CSLSS3 Professors empathize well with our situation as students.	CSLSS4 Aside from teaching us, our professors serve as our second parents.	CSLSS5 My professors are considerate of our circumstances.	CSLSS6 Most of my professors value our opinions as students.	CSLSS7 Our professors are open to 2ments during discussions.	CSLSS8 My professors respect my boundaries as a student.	CSLSS9 Our professors integrate real-life applications into their lessons.	CSLSS10 My professors are unreasonably strict.	CSLSS11 Professors put in great effort to teach their subjects very well.	CSLSS12 Professors ensure that all students understand the lesson before proceeding to the next.	CSLSS13 I would say that I learn a lot from my professors.	CSLSS14 Professors teach the courses they are experts in.	CSLSS15 I can say that my school has enough faculty members to teach all the academic courses.	CSLSS16 I have a good relationship with my friends.	CSLSS17 I have classmates whom I consider friends at school.	CSLSS18 I enjoy working with my friends during group activities.	CSLSS19 I struggle to find a group whenever my professor assigns a group activity.	CSLSS20 My friends make my student life more bearable.	CSLSS21 Whenever I have a problem, I can easily share it with my friends.	CSLSS22 I am ready to help my peers when they are in need.	CSLSS23 My friends at school genuinely care about me.	CSLSS24 My friends at school value my opinion.	CSLSS25 I would say that my friends share similar interests with me.	CSLSS26 When needed to decide, I rely on my friends' decisions.	CSLSS27 My friends and I often reach the same decisions.	CSLSS28 I can easily 2 with my friends on certain things.	CSLSS29 I can freely express myself when I am with my friends.	CSLSS30 My friends help me uncover new perspectives on life.	CSLSS31 My peers respect my personal decisions and choices in life.	CSLSS32 I have friends I can count on whenever I don't understand a lesson.
1	De-identified	I agree to participate in this study.	I agree to the collection and analysis of information I provide.	I agree for my data to be included in future research endeavors and in research outputs such as presentations, reports, and/or publications, extending beyond the specific scope of this project.	De-identified	De-identified	De-identified	De-identified	De-identified	De-identified	De-identified	5	2nd year	Full-time student	Regular student (enrolled in block section)	Very Proficient	Yes	1	4	6	1	4	6	6	5	5	3	3	2	4	3	2	6	6	6	2	6	3	6	6	6	6	5	4	2	4	6	6	6
2	De-identified	I agree to participate in this study.	I agree to the collection and analysis of information I provide.	I agree for my data to be included in future research endeavors and in research outputs such as presentations, reports, and/or publications, extending beyond the specific scope of this project.	De-identified	De-identified	De-identified	De-identified	De-identified	De-identified	De-identified	5	2nd year	Full-time student	Regular student (enrolled in block section)	Proficient	Yes	4	4	3	5	4	3	5	4	5	4	4	5	4	4	4	6	6	5	2	5	3	5	5	5	6	2	6	6	5	5	5	5
3	De-identified	I agree to participate in this study.	I agree to the collection and analysis of information I provide.	I agree for my data to be included in future research endeavors and in research outputs such as presentations, reports, and/or publications, extending beyond the specific scope of this project.	De-identified	De-identified	De-identified	De-identified	De-identified	De-identified	De-identified	8	2nd year	Full-time student	Regular student (enrolled in block section)	Very Proficient	Yes	5	4	5	5	5	5	4	4	5	3	5	4	5	5	5	5	6	5	1	6	4	5	6	5	5	3	4	5	5	5	5	6
4	De-identified	I agree to participate in this study.	I agree to the collection and analysis of information I provide.	I agree for my data to be included in future research endeavors and in research outputs such as presentations, reports, and/or publications, extending beyond the specific scope of this project.	De-identified	De-identified	De-identified	De-identified	De-identified	De-identified	De-identified	7	2nd year	Full-time student	Regular student (enrolled in block section)	Very Proficient	Yes	4	3	4	2	5	5	5	6	5	3	5	4	5	5	1	5	6	5	4	5	6	5	5	5	5	3	5	4	5	5	5	6
5	De-identified	I agree to participate in this study.	I agree to the collection and analysis of information I provide.	I agree for my data to be included in future research endeavors and in research outputs such as presentations, reports, and/or publications, extending beyond the specific scope of this project.	De-identified	De-identified	De-identified	De-identified	De-identified	De-identified	De-identified	4	2nd year	Full-time student	Irregular student	Proficient	Yes	5	3	3	3	4	5	5	6	4	3	5	4	5	4	5	6	5	5	5	5	6	5	4	4	6	6	6	6	6	5	4	4
6	De-identified	I agree to participate in this study.	I agree to the collection and analysis of information I provide.	I agree for my data to be included in future research endeavors and in research outputs such as presentations, reports, and/or publications, extending beyond the specific scope of this project.	De-identified	De-identified	De-identified	De-identified	De-identified	De-identified	De-identified	4	2nd year	Full-time student	Regular student (enrolled in block section)	Proficient	Yes	5	4	4	4	4	4	5	5	4	4	5	5	5	4	5	5	5	5	3	5	4	5	5	5	5	5	4	4	4	5	5	5
7	De-identified	I agree to participate in this study.	I agree to the collection and analysis of information I provide.	I agree for my data to be included in future research endeavors and in research outputs such as presentations, reports, and/or publications, extending beyond the specific scope of this project.	De-identified	De-identified	De-identified	De-identified	De-identified	De-identified	De-identified	4	2nd year	Full-time student	Regular student (enrolled in block section)	Proficient	Yes	4	2	5	5	5	4	5	5	5	3	6	2	6	6	5	5	5	4	2	4	4	5	4	5	4	4	4	3	5	3	5	4
8	De-identified	I agree to participate in this study.	I agree to the collection and analysis of information I provide.	I agree for my data to be included in future research endeavors and in research outputs such as presentations, reports, and/or publications, extending beyond the specific scope of this project.	De-identified	De-identified	De-identified	De-identified	De-identified	De-identified	De-identified	5	2nd year	Full-time student	Regular student (enrolled in block section)	Somewhat Proficient	Yes	2	1	4	4	3	5	4	4	5	5	3	5	6	5	1	6	6	4	2	6	1	4	4	5	6	1	4	4	6	6	6	6
9	De-identified	I agree to participate in this study.	I agree to the collection and analysis of information I provide.	I agree for my data to be included in future research endeavors and in research outputs such as presentations, reports, and/or publications, extending beyond the specific scope of this project.	De-identified	De-identified	De-identified	De-identified	De-identified	De-identified	De-identified	6	2nd year	Full-time student	Regular student (enrolled in block section)	Somewhat Proficient	Yes	4	3	4	5	5	4	4	4	4	3	4	4	5	4	4	5	5	6	4	5	4	5	4	4	4	4	4	4	5	4	4	4
10	De-identified	I agree to participate in this study.	I agree to the collection and analysis of information I provide.	I agree for my data to be included in future research endeavors and in research outputs such as presentations, reports, and/or publications, extending beyond the specific scope of this project.	De-identified	De-identified	De-identified	De-identified	De-identified	De-identified	De-identified	7	2nd year	Full-time student	Regular student (enrolled in block section)	Proficient	Yes	6	4	5	3	5	5	4	4	5	3	5	4	5	6	3	6	6	5	1	6	3	5	4	5	4	2	5	4	6	6	6	4
11	De-identified	I agree to participate in this study.	I agree to the collection and analysis of information I provide.	I agree for my data to be included in future research endeavors and in research outputs such as presentations, reports, and/or publications, extending beyond the specific scope of this project.	De-identified	De-identified	De-identified	De-identified	De-identified	De-identified	De-identified	4	2nd year	Full-time student	Irregular student	Proficient	Yes	6	5	3	3	4	5	2	4	4	6	5	5	5	4	2	4	4	3	2	4	2	6	2	4	5	2	4	4	5	4	3	2
12	De-identified	I agree to participate in this study.	I agree to the collection and analysis of information I provide.	I agree for my data to be included in future research endeavors and in research outputs such as presentations, reports, and/or publications, extending beyond the specific scope of this project.	De-identified	De-identified	De-identified	De-identified	De-identified	De-identified	De-identified	5	2nd year	Full-time student	Irregular student	Proficient	Yes	5	4	5	5	5	4	5	5	5	4	5	5	4	5	5	6	5	5	4	5	5	5	3	4	4	5	4	5	5	6	4	4
13	De-identified	I agree to participate in this study.	I agree to the collection and analysis of information I provide.	I agree for my data to be included in future research endeavors and in research outputs such as presentations, reports, and/or publications, extending beyond the specific scope of this project.	De-identified	De-identified	De-identified	De-identified	De-identified	De-identified	De-identified	7	2nd year	Full-time student	Regular student (enrolled in block section)	Very Proficient	Yes	2	1	3	6	5	6	2	1	3	4	3	3	4	4	5	4	4	3	4	4	5	6	4	2	5	6	4	2	2	2	3	4
14	De-identified	I agree to participate in this study.	I agree to the collection and analysis of information I provide.	I agree for my data to be included in future research endeavors and in research outputs such as presentations, reports, and/or publications, extending beyond the specific scope of this project.	De-identified	De-identified	De-identified	De-identified	De-identified	De-identified	De-identified	5	2nd year	Full-time student	Regular student (enrolled in block section)	Proficient	Yes	6	5	5	6	5	6	6	5	5	3	4	6	6	5	1	6	6	6	3	6	6	6	6	6	6	6	6	6	6	6	6	6
15	De-identified	I agree to participate in this study.	I agree to the collection and analysis of information I provide.	I agree for my data to be included in future research endeavors and in research outputs such as presentations, reports, and/or publications, extending beyond the specific scope of this project.	De-identified	De-identified	De-identified	De-identified	De-identified	De-identified	De-identified	6	2nd year	Full-time student	Regular student (enrolled in block section)	Proficient	Yes	5	5	3	5	4	5	6	6	6	3	5	5	6	5	3	6	6	5	3	6	4	6	6	6	5	4	4	4	6	6	5	5
16	De-identified	I agree to participate in this study.	I agree to the collection and analysis of information I provide.	I agree for my data to be included in future research endeavors and in research outputs such as presentations, reports, and/or publications, extending beyond the specific scope of this project.	De-identified	De-identified	De-identified	De-identified	De-identified	De-identified	De-identified	5	2nd year	Full-time student	Regular student (enrolled in block section)	Very Proficient	Yes	6	6	4	3	3	5	5	5	4	5	3	4	4	5	1	4	6	3	3	4	4	6	4	5	3	2	2	5	5	4	5	4
17	De-identified	I agree to participate in this study.	I agree to the collection and analysis of information I provide.	I agree for my data to be included in future research endeavors and in research outputs such as presentations, reports, and/or publications, extending beyond the specific scope of this project.	De-identified	De-identified	De-identified	De-identified	De-identified	De-identified	De-identified	4	2nd year	Full-time student	Regular student (enrolled in block section)	Proficient	Yes	5	4	6	3	6	5	6	4	6	2	3	3	3	4	2	6	6	5	1	6	6	6	6	6	5	4	4	6	6	6	6	6
18	De-identified	I agree to participate in this study.	I agree to the collection and analysis of information I provide.	I agree for my data to be included in future research endeavors and in research outputs such as presentations, reports, and/or publications, extending beyond the specific scope of this project.	De-identified	De-identified	De-identified	De-identified	De-identified	De-identified	De-identified	7	2nd year	Full-time student	Regular student (enrolled in block section)	Proficient	Yes	2	3	3	3	4	4	4	5	4	4	3	3	4	3	2	5	5	5	4	5	2	4	3	4	6	4	5	4	6	4	4	4
19	De-identified	I agree to participate in this study.	I agree to the collection and analysis of information I provide.	I agree for my data to be included in future research endeavors and in research outputs such as presentations, reports, and/or publications, extending beyond the specific scope of this project.	De-identified	De-identified	De-identified	De-identified	De-identified	De-identified	De-identified	7	2nd year	Full-time student	Regular student (enrolled in block section)	Proficient	Yes	4	2	4	4	5	5	4	4	6	3	6	5	5	6	3	6	5	4	4	5	2	5	4	4	5	3	4	3	4	4	5	5
20	De-identified	I agree to participate in this study.	I agree to the collection and analysis of information I provide.	I agree for my data to be included in future research endeavors and in research outputs such as presentations, reports, and/or publications, extending beyond the specific scope of this project.	De-identified	De-identified	De-identified	De-identified	De-identified	De-identified	De-identified	5	2nd year	Full-time student	Regular student (enrolled in block section)	Proficient	Yes	5	5	5	5	5	5	5	5	5	2	6	6	5	6	5	4	5	5	2	5	5	5	5	5	5	6	5	5	6	5	5	5
21	De-identified	I agree to participate in this study.	I agree to the collection and analysis of information I provide.	I agree for my data to be included in future research endeavors and in research outputs such as presentations, reports, and/or publications, extending beyond the specific scope of this project.	De-identified	De-identified	De-identified	De-identified	De-identified	De-identified	De-identified	5	2nd year	Full-time student	Regular student (enrolled in block section)	Somewhat Proficient	Yes	5	4	5	4	5	4	5	5	5	2	5	4	5	5	4	4	4	4	3	5	3	5	4	4	2	4	4	4	3	5	4	4
22	De-identified	I agree to participate in this study.	I agree to the collection and analysis of information I provide.	I agree for my data to be included in future research endeavors and in research outputs such as presentations, reports, and/or publications, extending beyond the specific scope of this project.	De-identified	De-identified	De-identified	De-identified	De-identified	De-identified	De-identified	5	2nd year	Working student	Regular student (enrolled in block section)	Somewhat Proficient	Yes	4	4	5	4	5	5	5	5	4	3	5	5	4	5	4	5	5	6	3	6	5	5	5	5	5	4	5	5	6	5	5	6
23	De-identified	I agree to participate in this study.	I agree to the collection and analysis of information I provide.	I agree for my data to be included in future research endeavors and in research outputs such as presentations, reports, and/or publications, extending beyond the specific scope of this project.	De-identified	De-identified	De-identified	De-identified	De-identified	De-identified	De-identified	6	2nd year	Full-time student	Regular student (enrolled in block section)	Proficient	Yes	5	5	5	3	5	4	3	4	4	3	5	3	4	5	3	4	4	3	3	4	1	5	3	2	3	4	4	6	2	4	4	1
24	De-identified	I agree to participate in this study.	I agree to the collection and analysis of information I provide.	I agree for my data to be included in future research endeavors and in research outputs such as presentations, reports, and/or publications, extending beyond the specific scope of this project.	De-identified	De-identified	De-identified	De-identified	De-identified	De-identified	De-identified	5	2nd year	Working student	Regular student (enrolled in block section)	Proficient	Yes	2	4	6	4	5	4	5	5	5	3	6	5	5	6	5	5	6	6	2	6	3	5	5	5	4	3	5	4	6	5	6	6
25	De-identified	I agree to participate in this study.	I agree to the collection and analysis of information I provide.	I agree for my data to be included in future research endeavors and in research outputs such as presentations, reports, and/or publications, extending beyond the specific scope of this project.	De-identified	De-identified	De-identified	De-identified	De-identified	De-identified	De-identified	6	2nd year	Full-time student	Regular student (enrolled in block section)	Proficient	Yes	6	4	6	6	6	6	6	6	6	2	6	6	6	6	4	6	6	4	1	6	6	6	6	6	6	2	6	6	6	6	6	6
26	De-identified	I agree to participate in this study.	I agree to the collection and analysis of information I provide.	I agree for my data to be included in future research endeavors and in research outputs such as presentations, reports, and/or publications, extending beyond the specific scope of this project.	De-identified	De-identified	De-identified	De-identified	De-identified	De-identified	De-identified	5	2nd year	Full-time student	Regular student (enrolled in block section)	Proficient	Yes	4	4	4	4	4	4	4	4	5	3	5	4	5	5	5	5	5	4	2	5	5	5	4	5	5	4	4	5	5	5	5	5
27	De-identified	I agree to participate in this study.	I agree to the collection and analysis of information I provide.	I agree for my data to be included in future research endeavors and in research outputs such as presentations, reports, and/or publications, extending beyond the specific scope of this project.	De-identified	De-identified	De-identified	De-identified	De-identified	De-identified	De-identified	5	2nd year	Full-time student	Regular student (enrolled in block section)	Proficient	Yes	4	3	4	4	5	4	3	5	4	4	3	3	4	4	3	5	6	6	5	6	4	5	5	5	5	4	5	5	6	3	6	4
28	De-identified	I agree to participate in this study.	I agree to the collection and analysis of information I provide.	I agree for my data to be included in future research endeavors and in research outputs such as presentations, reports, and/or publications, extending beyond the specific scope of this project.	De-identified	De-identified	De-identified	De-identified	De-identified	De-identified	De-identified	6	2nd year	Full-time student	Regular student (enrolled in block section)	Proficient	Yes	4	5	4	4	5	6	4	5	6	2	6	5	6	5	3	5	5	4	1	6	3	6	5	4	4	2	4	6	4	6	6	5
29	De-identified	I agree to participate in this study.	I agree to the collection and analysis of information I provide.	I agree for my data to be included in future research endeavors and in research outputs such as presentations, reports, and/or publications, extending beyond the specific scope of this project.	De-identified	De-identified	De-identified	De-identified	De-identified	De-identified	De-identified	5	2nd year	Full-time student	Regular student (enrolled in block section)	Somewhat Proficient	Yes	2	4	5	3	5	4	5	5	5	2	2	2	6	5	4	5	5	4	2	6	4	5	5	5	5	4	4	6	5	5	5	5
30	De-identified	I agree to participate in this study.	I agree to the collection and analysis of information I provide.	I agree for my data to be included in future research endeavors and in research outputs such as presentations, reports, and/or publications, extending beyond the specific scope of this project.	De-identified	De-identified	De-identified	De-identified	De-identified	De-identified	De-identified	7	2nd year	Full-time student	Regular student (enrolled in block section)	Very Proficient	Yes	4	6	6	6	6	4	6	6	6	4	6	4	6	6	6	6	6	6	1	6	4	5	6	6	6	1	4	4	6	6	5	6
31	De-identified	I agree to participate in this study.	I agree to the collection and analysis of information I provide.	I agree for my data to be included in future research endeavors and in research outputs such as presentations, reports, and/or publications, extending beyond the specific scope of this project.	De-identified	De-identified	De-identified	De-identified	De-identified	De-identified	De-identified	4	2nd year	Full-time student	Regular student (enrolled in block section)	Very Proficient	Yes	5	5	5	6	5	5	5	6	6	2	5	4	5	4	3	6	6	5	1	6	5	6	6	6	6	3	5	6	6	6	5	5
32	De-identified	I agree to participate in this study.	I agree to the collection and analysis of information I provide.	I agree for my data to be included in future research endeavors and in research outputs such as presentations, reports, and/or publications, extending beyond the specific scope of this project.	De-identified	De-identified	De-identified	De-identified	De-identified	De-identified	De-identified	7	2nd year	Full-time student	Regular student (enrolled in block section)	Proficient	Yes	6	1	1	1	3	3	6	1	6	6	6	1	6	6	1	6	6	6	1	6	6	6	6	6	6	6	6	6	6	6	6	6
33	De-identified	I agree to participate in this study.	I agree to the collection and analysis of information I provide.	I agree for my data to be included in future research endeavors and in research outputs such as presentations, reports, and/or publications, extending beyond the specific scope of this project.	De-identified	De-identified	De-identified	De-identified	De-identified	De-identified	De-identified	5	2nd year	Full-time student	Regular student (enrolled in block section)	Proficient	Yes	4	3	4	3	5	4	4	5	4	3	4	4	5	5	4	4	6	4	4	4	2	4	4	5	4	5	5	2	3	5	5	4
34	De-identified	I agree to participate in this study.	I agree to the collection and analysis of information I provide.	I agree for my data to be included in future research endeavors and in research outputs such as presentations, reports, and/or publications, extending beyond the specific scope of this project.	De-identified	De-identified	De-identified	De-identified	De-identified	De-identified	De-identified	8	2nd year	Full-time student	Regular student (enrolled in block section)	Proficient	Yes	4	4	5	4	5	5	5	5	5	2	5	4	5	5	5	6	6	5	4	6	3	5	6	5	5	3	5	3	5	6	5	6
35	De-identified	I agree to participate in this study.	I agree to the collection and analysis of information I provide.	I agree for my data to be included in future research endeavors and in research outputs such as presentations, reports, and/or publications, extending beyond the specific scope of this project.	De-identified	De-identified	De-identified	De-identified	De-identified	De-identified	De-identified	5	2nd year	Working student	Regular student (enrolled in block section)	Very Proficient	Yes	3	5	4	3	4	3	4	1	4	3	4	1	5	6	4	2	3	2	6	4	1	6	3	3	2	2	4	6	1	4	6	3
36	De-identified	I agree to participate in this study.	I agree to the collection and analysis of information I provide.	I agree for my data to be included in future research endeavors and in research outputs such as presentations, reports, and/or publications, extending beyond the specific scope of this project.	De-identified	De-identified	De-identified	De-identified	De-identified	De-identified	De-identified	6	2nd year	Full-time student	Regular student (enrolled in block section)	Proficient	Yes	2	3	1	2	1	3	6	5	5	5	4	1	5	5	3	6	5	6	2	6	2	6	5	5	5	2	5	5	5	6	5	6
37	De-identified	I agree to participate in this study.	I agree to the collection and analysis of information I provide.	I agree for my data to be included in future research endeavors and in research outputs such as presentations, reports, and/or publications, extending beyond the specific scope of this project.	De-identified	De-identified	De-identified	De-identified	De-identified	De-identified	De-identified	7	2nd year	Full-time student	Irregular student	Proficient	Yes	4	5	4	4	5	5	4	5	5	3	5	4	5	5	5	5	5	4	3	6	4	4	5	5	5	4	4	5	5	3	5	3
38	De-identified	I agree to participate in this study.	I agree to the collection and analysis of information I provide.	I agree for my data to be included in future research endeavors and in research outputs such as presentations, reports, and/or publications, extending beyond the specific scope of this project.	De-identified	De-identified	De-identified	De-identified	De-identified	De-identified	De-identified	9	2nd year	Full-time student	Regular student (enrolled in block section)	Very Proficient	Yes	3	4	5	4	5	4	6	5	4	4	5	4	5	6	6	6	5	4	6	6	4	3	6	6	4	3	6	6	5	4	6	6
39	De-identified	I agree to participate in this study.	I agree to the collection and analysis of information I provide.	I agree for my data to be included in future research endeavors and in research outputs such as presentations, reports, and/or publications, extending beyond the specific scope of this project.	De-identified	De-identified	De-identified	De-identified	De-identified	De-identified	De-identified	5	2nd year	Full-time student	Regular student (enrolled in block section)	Proficient	Yes	4	2	4	4	5	5	5	5	5	2	5	5	5	6	4	6	6	6	1	6	4	6	6	5	4	4	5	5	5	6	4	5
40	De-identified	I agree to participate in this study.	I agree to the collection and analysis of information I provide.	I agree for my data to be included in future research endeavors and in research outputs such as presentations, reports, and/or publications, extending beyond the specific scope of this project.	De-identified	De-identified	De-identified	De-identified	De-identified	De-identified	De-identified	5	2nd year	Full-time student	Regular student (enrolled in block section)	Very Proficient	Yes	6	2	3	1	2	3	4	5	6	3	3	3	5	5	1	5	4	3	4	5	6	5	4	4	6	2	4	6	4	5	5	6
41	De-identified	I agree to participate in this study.	I agree to the collection and analysis of information I provide.	I agree for my data to be included in future research endeavors and in research outputs such as presentations, reports, and/or publications, extending beyond the specific scope of this project.	De-identified	De-identified	De-identified	De-identified	De-identified	De-identified	De-identified	6	2nd year	Full-time student	Regular student (enrolled in block section)	Proficient	Yes	4	5	5	5	4	5	6	5	6	2	5	4	5	5	5	6	6	6	1	6	6	6	5	4	6	1	5	6	6	6	6	6
42	De-identified	I agree to participate in this study.	I agree to the collection and analysis of information I provide.	I agree for my data to be included in future research endeavors and in research outputs such as presentations, reports, and/or publications, extending beyond the specific scope of this project.	De-identified	De-identified	De-identified	De-identified	De-identified	De-identified	De-identified	7	2nd year	Full-time student	Regular student (enrolled in block section)	Proficient	Yes	4	4	5	4	6	5	6	5	5	3	5	6	5	6	5	5	5	5	3	6	4	6	5	6	6	4	5	5	6	6	6	6
43	De-identified	I agree to participate in this study.	I agree to the collection and analysis of information I provide.	I agree for my data to be included in future research endeavors and in research outputs such as presentations, reports, and/or publications, extending beyond the specific scope of this project.	De-identified	De-identified	De-identified	De-identified	De-identified	De-identified	De-identified	4	2nd year	Working student	Regular student (enrolled in block section)	Proficient	Yes	4	5	4	4	4	4	4	6	5	4	5	5	4	5	2	6	6	6	1	6	5	5	5	6	6	5	5	5	6	6	6	6
44	De-identified	I agree to participate in this study.	I agree to the collection and analysis of information I provide.	I agree for my data to be included in future research endeavors and in research outputs such as presentations, reports, and/or publications, extending beyond the specific scope of this project.	De-identified	De-identified	De-identified	De-identified	De-identified	De-identified	De-identified	7	2nd year	Full-time student	Regular student (enrolled in block section)	Proficient	Yes	4	4	5	4	5	4	4	5	5	3	6	6	6	5	2	6	5	5	1	6	5	5	6	6	6	4	5	5	5	6	6	6
45	De-identified	I agree to participate in this study.	I agree to the collection and analysis of information I provide.	I agree for my data to be included in future research endeavors and in research outputs such as presentations, reports, and/or publications, extending beyond the specific scope of this project.	De-identified	De-identified	De-identified	De-identified	De-identified	De-identified	De-identified	5	2nd year	Full-time student	Regular student (enrolled in block section)	Proficient	Yes	3	3	5	2	4	4	4	4	3	4	4	2	5	4	4	4	5	4	3	4	4	4	4	4	2	2	3	5	2	5	4	4
46	De-identified	I agree to participate in this study.	I agree to the collection and analysis of information I provide.	I agree for my data to be included in future research endeavors and in research outputs such as presentations, reports, and/or publications, extending beyond the specific scope of this project.	De-identified	De-identified	De-identified	De-identified	De-identified	De-identified	De-identified	7	2nd year	Working student	Regular student (enrolled in block section)	Proficient	Yes	3	5	2	3	3	3	4	5	5	4	6	4	4	4	1	4	3	5	5	5	2	4	5	4	5	6	3	6	5	5	5	5
47	De-identified	I agree to participate in this study.	I agree to the collection and analysis of information I provide.	I agree for my data to be included in future research endeavors and in research outputs such as presentations, reports, and/or publications, extending beyond the specific scope of this project.	De-identified	De-identified	De-identified	De-identified	De-identified	De-identified	De-identified	5	3rd year	Full-time student	Regular student (enrolled in block section)	Proficient	Yes	3	2	2	1	3	2	3	3	5	4	4	2	4	6	3	3	1	3	6	4	2	6	1	2	1	4	2	3	1	4	2	2
48	De-identified	I agree to participate in this study.	I agree to the collection and analysis of information I provide.	I agree for my data to be included in future research endeavors and in research outputs such as presentations, reports, and/or publications, extending beyond the specific scope of this project.	De-identified	De-identified	De-identified	De-identified	De-identified	De-identified	De-identified	7	2nd year	Full-time student	Regular student (enrolled in block section)	Proficient	Yes	5	4	4	3	5	5	6	6	5	3	5	4	5	5	3	5	6	4	1	6	4	5	6	6	5	4	5	3	6	6	6	6
49	De-identified	I agree to participate in this study.	I agree to the collection and analysis of information I provide.	I agree for my data to be included in future research endeavors and in research outputs such as presentations, reports, and/or publications, extending beyond the specific scope of this project.	De-identified	De-identified	De-identified	De-identified	De-identified	De-identified	De-identified	6	2nd year	Working student	Regular student (enrolled in block section)	Proficient	Yes	4	4	4	4	4	4	4	4	5	2	5	5	4	5	5	5	5	4	5	4	4	5	4	4	4	3	3	4	4	4	4	4
50	De-identified	I agree to participate in this study.	I agree to the collection and analysis of information I provide.	I agree for my data to be included in future research endeavors and in research outputs such as presentations, reports, and/or publications, extending beyond the specific scope of this project.	De-identified	De-identified	De-identified	De-identified	De-identified	De-identified	De-identified	5	2nd year	Full-time student	Regular student (enrolled in block section)	Proficient	Yes	4	4	4	3	4	4	5	5	5	2	5	4	4	4	3	5	5	5	3	6	6	4	4	4	4	5	5	4	6	6	5	6
51	De-identified	I agree to participate in this study.	I agree to the collection and analysis of information I provide.	I agree for my data to be included in future research endeavors and in research outputs such as presentations, reports, and/or publications, extending beyond the specific scope of this project.	De-identified	De-identified	De-identified	De-identified	De-identified	De-identified	De-identified	5	2nd year	Full-time student	Regular student (enrolled in block section)	Proficient	Yes	3	3	4	4	4	5	4	5	6	3	6	6	5	5	4	5	5	5	4	5	4	5	5	6	5	4	4	4	5	5	6	6
52	De-identified	I agree to participate in this study.	I agree to the collection and analysis of information I provide.	I agree for my data to be included in future research endeavors and in research outputs such as presentations, reports, and/or publications, extending beyond the specific scope of this project.	De-identified	De-identified	De-identified	De-identified	De-identified	De-identified	De-identified	6	2nd year	Full-time student	Regular student (enrolled in block section)	Proficient	Yes	4	4	4	4	5	5	5	6	5	2	5	5	6	6	5	5	5	6	2	5	4	6	5	5	4	2	4	5	5	5	5	6
53	De-identified	I agree to participate in this study.	I agree to the collection and analysis of information I provide.	I agree for my data to be included in future research endeavors and in research outputs such as presentations, reports, and/or publications, extending beyond the specific scope of this project.	De-identified	De-identified	De-identified	De-identified	De-identified	De-identified	De-identified	7	2nd year	Full-time student	Regular student (enrolled in block section)	Proficient	Yes	4	5	5	6	5	6	5	6	6	4	6	6	6	5	5	6	5	5	2	6	5	6	6	5	6	3	5	5	6	6	5	5
54	De-identified	I agree to participate in this study.	I agree to the collection and analysis of information I provide.	I agree for my data to be included in future research endeavors and in research outputs such as presentations, reports, and/or publications, extending beyond the specific scope of this project.	De-identified	De-identified	De-identified	De-identified	De-identified	De-identified	De-identified	6	2nd year	Full-time student	Regular student (enrolled in block section)	Proficient	Yes	3	3	4	4	5	5	5	5	5	2	5	4	4	5	5	4	5	4	3	5	3	5	4	5	4	3	5	4	4	4	5	4
55	De-identified	I agree to participate in this study.	I agree to the collection and analysis of information I provide.	I agree for my data to be included in future research endeavors and in research outputs such as presentations, reports, and/or publications, extending beyond the specific scope of this project.	De-identified	De-identified	De-identified	De-identified	De-identified	De-identified	De-identified	6	2nd year	Full-time student	Irregular student	Proficient	Yes	5	4	4	4	5	4	4	5	5	4	5	4	6	6	5	5	6	4	3	6	4	4	5	5	5	4	4	4	5	4	4	6
56	De-identified	I agree to participate in this study.	I agree to the collection and analysis of information I provide.	I agree for my data to be included in future research endeavors and in research outputs such as presentations, reports, and/or publications, extending beyond the specific scope of this project.	De-identified	De-identified	De-identified	De-identified	De-identified	De-identified	De-identified	5	2nd year	Full-time student	Irregular student	Proficient	Yes	4	5	4	5	5	4	6	6	6	2	5	3	5	6	3	5	4	4	4	6	2	5	2	4	4	3	6	5	6	5	6	3
57	De-identified	I agree to participate in this study.	I agree to the collection and analysis of information I provide.	I agree for my data to be included in future research endeavors and in research outputs such as presentations, reports, and/or publications, extending beyond the specific scope of this project.	De-identified	De-identified	De-identified	De-identified	De-identified	De-identified	De-identified	8	2nd year	Full-time student	Regular student (enrolled in block section)	Proficient	Yes	4	3	5	4	5	5	5	5	5	2	5	5	5	5	5	5	5	5	4	6	3	6	5	5	5	3	5	4	5	5	6	5
58	De-identified	I agree to participate in this study.	I agree to the collection and analysis of information I provide.	I agree for my data to be included in future research endeavors and in research outputs such as presentations, reports, and/or publications, extending beyond the specific scope of this project.	De-identified	De-identified	De-identified	De-identified	De-identified	De-identified	De-identified	9	2nd year	Full-time student	Regular student (enrolled in block section)	Proficient	Yes	6	6	4	6	6	6	6	6	6	6	6	6	6	6	6	6	6	6	2	6	6	6	6	6	6	6	6	6	6	6	6	6
59	De-identified	I agree to participate in this study.	I agree to the collection and analysis of information I provide.	I agree for my data to be included in future research endeavors and in research outputs such as presentations, reports, and/or publications, extending beyond the specific scope of this project.	De-identified	De-identified	De-identified	De-identified	De-identified	De-identified	De-identified	4	2nd year	Working student	Regular student (enrolled in block section)	Proficient	Yes	4	4	4	6	4	4	4	5	5	4	5	6	5	6	3	5	5	1	5	5	4	5	4	6	5	3	3	5	5	5	6	4
60	De-identified	I agree to participate in this study.	I agree to the collection and analysis of information I provide.	I agree for my data to be included in future research endeavors and in research outputs such as presentations, reports, and/or publications, extending beyond the specific scope of this project.	De-identified	De-identified	De-identified	De-identified	De-identified	De-identified	De-identified	6	2nd year	Full-time student	Regular student (enrolled in block section)	Proficient	Yes	4	4	4	4	3	4	4	4	4	4	4	3	3	4	2	5	6	6	2	5	6	4	4	3	6	4	5	4	6	6	4	6
61	De-identified	I agree to participate in this study.	I agree to the collection and analysis of information I provide.	I agree for my data to be included in future research endeavors and in research outputs such as presentations, reports, and/or publications, extending beyond the specific scope of this project.	De-identified	De-identified	De-identified	De-identified	De-identified	De-identified	De-identified	6	3rd year	Full-time student	Regular student (enrolled in block section)	Proficient	Yes	6	4	6	6	6	5	4	6	6	2	5	5	6	5	5	6	5	5	2	6	5	6	6	5	5	4	5	4	5	5	5	5
62	De-identified	I agree to participate in this study.	I agree to the collection and analysis of information I provide.	I agree for my data to be included in future research endeavors and in research outputs such as presentations, reports, and/or publications, extending beyond the specific scope of this project.	De-identified	De-identified	De-identified	De-identified	De-identified	De-identified	De-identified	6	2nd year	Full-time student	Regular student (enrolled in block section)	Proficient	Yes	4	5	5	4	5	5	4	5	5	3	4	5	5	5	5	5	6	5	3	6	2	5	4	5	4	2	4	5	3	4	5	5
63	De-identified	I agree to participate in this study.	I agree to the collection and analysis of information I provide.	I agree for my data to be included in future research endeavors and in research outputs such as presentations, reports, and/or publications, extending beyond the specific scope of this project.	De-identified	De-identified	De-identified	De-identified	De-identified	De-identified	De-identified	4	2nd year	Full-time student	Regular student (enrolled in block section)	Proficient	Yes	4	4	4	4	4	4	4	4	5	2	4	4	5	4	3	6	6	5	1	6	6	5	6	5	6	5	5	4	6	6	5	6
64	De-identified	I agree to participate in this study.	I agree to the collection and analysis of information I provide.	I agree for my data to be included in future research endeavors and in research outputs such as presentations, reports, and/or publications, extending beyond the specific scope of this project.	De-identified	De-identified	De-identified	De-identified	De-identified	De-identified	De-identified	5	2nd year	Full-time student	Regular student (enrolled in block section)	Very Proficient	Yes	3	3	2	2	2	4	3	5	4	6	2	2	2	3	2	5	4	3	4	4	5	5	4	4	5	2	4	3	4	5	5	3
65	De-identified	I agree to participate in this study.	I agree to the collection and analysis of information I provide.	I agree for my data to be included in future research endeavors and in research outputs such as presentations, reports, and/or publications, extending beyond the specific scope of this project.	De-identified	De-identified	De-identified	De-identified	De-identified	De-identified	De-identified	9	2nd year	Full-time student	Regular student (enrolled in block section)	Very Proficient	Yes	5	4	5	5	5	5	4	5	5	5	5	5	5	5	5	5	5	5	5	4	5	4	5	5	5	5	5	5	5	4	5	5
66	De-identified	I agree to participate in this study.	I agree to the collection and analysis of information I provide.	I agree for my data to be included in future research endeavors and in research outputs such as presentations, reports, and/or publications, extending beyond the specific scope of this project.	De-identified	De-identified	De-identified	De-identified	De-identified	De-identified	De-identified	8	2nd year	Full-time student	Regular student (enrolled in block section)	Proficient	Yes	5	4	5	4	4	5	4	5	5	3	6	4	6	6	5	5	5	6	2	6	5	5	4	5	5	4	5	4	5	5	5	5
67	De-identified	I agree to participate in this study.	I agree to the collection and analysis of information I provide.	I agree for my data to be included in future research endeavors and in research outputs such as presentations, reports, and/or publications, extending beyond the specific scope of this project.	De-identified	De-identified	De-identified	De-identified	De-identified	De-identified	De-identified	5	2nd year	Full-time student	Regular student (enrolled in block section)	Very Proficient	Yes	5	5	5	2	4	5	5	5	6	4	4	2	4	5	4	4	4	2	4	5	2	5	5	4	4	2	5	2	6	4	5	2
68	De-identified	I agree to participate in this study.	I agree to the collection and analysis of information I provide.	I agree for my data to be included in future research endeavors and in research outputs such as presentations, reports, and/or publications, extending beyond the specific scope of this project.	De-identified	De-identified	De-identified	De-identified	De-identified	De-identified	De-identified	6	3rd year	Full-time student	Regular student (enrolled in block section)	Proficient	Yes	5	5	5	4	6	6	5	5	6	5	5	6	6	5	5	6	6	6	3	6	5	5	6	5	6	5	6	5	6	6	5	6
69	De-identified	I agree to participate in this study.	I agree to the collection and analysis of information I provide.	I agree for my data to be included in future research endeavors and in research outputs such as presentations, reports, and/or publications, extending beyond the specific scope of this project.	De-identified	De-identified	De-identified	De-identified	De-identified	De-identified	De-identified	8	2nd year	Full-time student	Regular student (enrolled in block section)	Proficient	Yes	5	5	5	4	4	5	6	6	5	3	5	3	6	6	4	5	5	4	2	5	4	5	5	5	4	3	5	5	6	5	5	4
70	De-identified	I agree to participate in this study.	I agree to the collection and analysis of information I provide.	I agree for my data to be included in future research endeavors and in research outputs such as presentations, reports, and/or publications, extending beyond the specific scope of this project.	De-identified	De-identified	De-identified	De-identified	De-identified	De-identified	De-identified	7	2nd year	Full-time student	Regular student (enrolled in block section)	Somewhat Proficient	Yes	5	5	5	4	5	5	5	5	5	3	4	4	5	5	4	5	5	5	3	5	5	5	5	4	4	4	5	4	5	5	5	5
71	De-identified	I agree to participate in this study.	I agree to the collection and analysis of information I provide.	I agree for my data to be included in future research endeavors and in research outputs such as presentations, reports, and/or publications, extending beyond the specific scope of this project.	De-identified	De-identified	De-identified	De-identified	De-identified	De-identified	De-identified	7	2nd year	Full-time student	Regular student (enrolled in block section)	Proficient	Yes	4	4	4	2	4	4	4	4	4	3	3	3	3	5	3	4	6	5	2	6	5	5	5	5	4	4	4	5	5	5	5	5
72	De-identified	I agree to participate in this study.	I agree to the collection and analysis of information I provide.	I agree for my data to be included in future research endeavors and in research outputs such as presentations, reports, and/or publications, extending beyond the specific scope of this project.	De-identified	De-identified	De-identified	De-identified	De-identified	De-identified	De-identified	5	2nd year	Full-time student	Regular student (enrolled in block section)	Proficient	Yes	4	4	4	4	4	4	3	4	5	3	4	4	4	5	3	6	5	6	3	6	4	6	6	4	4	4	3	3	5	5	4	6
73	De-identified	I agree to participate in this study.	I agree to the collection and analysis of information I provide.	I agree for my data to be included in future research endeavors and in research outputs such as presentations, reports, and/or publications, extending beyond the specific scope of this project.	De-identified	De-identified	De-identified	De-identified	De-identified	De-identified	De-identified	4	3rd year	Full-time student	Regular student (enrolled in block section)	Somewhat Proficient	Yes	5	4	5	4	5	4	5	5	5	4	4	4	5	6	3	6	6	5	1	5	4	6	5	5	5	4	5	5	5	5	6	5
74	De-identified	I agree to participate in this study.	I agree to the collection and analysis of information I provide.	I agree for my data to be included in future research endeavors and in research outputs such as presentations, reports, and/or publications, extending beyond the specific scope of this project.	De-identified	De-identified	De-identified	De-identified	De-identified	De-identified	De-identified	5	2nd year	Full-time student	Regular student (enrolled in block section)	Proficient	Yes	5	5	5	6	6	6	6	6	6	2	6	6	6	6	3	6	6	6	2	6	6	6	6	6	6	6	5	6	5	6	6	6
75	De-identified	I agree to participate in this study.	I agree to the collection and analysis of information I provide.	I agree for my data to be included in future research endeavors and in research outputs such as presentations, reports, and/or publications, extending beyond the specific scope of this project.	De-identified	De-identified	De-identified	De-identified	De-identified	De-identified	De-identified	7	2nd year	Full-time student	Irregular student	Proficient	Yes	3	6	6	3	3	3	3	1	5	5	3	6	3	6	4	6	5	5	6	6	4	5	4	5	5	1	6	5	6	6	6	6
76	De-identified	I agree to participate in this study.	I agree to the collection and analysis of information I provide.	I agree for my data to be included in future research endeavors and in research outputs such as presentations, reports, and/or publications, extending beyond the specific scope of this project.	De-identified	De-identified	De-identified	De-identified	De-identified	De-identified	De-identified	6	2nd year	Full-time student	Regular student (enrolled in block section)	Somewhat Proficient	Yes	4	4	5	5	6	5	5	5	5	4	4	5	5	5	3	5	6	5	5	6	4	6	6	6	5	4	6	5	6	6	4	6
77	De-identified	I agree to participate in this study.	I agree to the collection and analysis of information I provide.	I agree for my data to be included in future research endeavors and in research outputs such as presentations, reports, and/or publications, extending beyond the specific scope of this project.	De-identified	De-identified	De-identified	De-identified	De-identified	De-identified	De-identified	7	2nd year	Full-time student	Irregular student	Proficient	Yes	4	4	4	4	4	5	4	4	5	4	5	4	4	5	2	5	5	5	4	4	5	5	5	5	5	3	5	4	5	5	5	5
78	De-identified	I agree to participate in this study.	I agree to the collection and analysis of information I provide.	I agree for my data to be included in future research endeavors and in research outputs such as presentations, reports, and/or publications, extending beyond the specific scope of this project.	De-identified	De-identified	De-identified	De-identified	De-identified	De-identified	De-identified	6	2nd year	Full-time student	Regular student (enrolled in block section)	Proficient	Yes	2	4	4	3	6	5	6	6	5	4	6	3	4	6	4	5	6	6	1	6	2	6	5	4	5	5	5	5	5	5	5	6
79	De-identified	I agree to participate in this study.	I agree to the collection and analysis of information I provide.	I agree for my data to be included in future research endeavors and in research outputs such as presentations, reports, and/or publications, extending beyond the specific scope of this project.	De-identified	De-identified	De-identified	De-identified	De-identified	De-identified	De-identified	5	2nd year	Full-time student	Regular student (enrolled in block section)	Proficient	Yes	3	4	4	5	4	4	4	4	4	2	4	4	4	6	4	5	5	4	2	5	2	5	4	4	4	4	5	3	2	4	5	5
80	De-identified	I agree to participate in this study.	I agree to the collection and analysis of information I provide.	I agree for my data to be included in future research endeavors and in research outputs such as presentations, reports, and/or publications, extending beyond the specific scope of this project.	De-identified	De-identified	De-identified	De-identified	De-identified	De-identified	De-identified	5	2nd year	Full-time student	Regular student (enrolled in block section)	Proficient	Yes	4	1	4	4	4	4	5	4	5	5	4	4	4	5	2	5	5	5	3	5	3	5	4	4	4	4	4	4	5	6	4	5
81	De-identified	I agree to participate in this study.	I agree to the collection and analysis of information I provide.	I agree for my data to be included in future research endeavors and in research outputs such as presentations, reports, and/or publications, extending beyond the specific scope of this project.	De-identified	De-identified	De-identified	De-identified	De-identified	De-identified	De-identified	10	2nd year	Full-time student	Regular student (enrolled in block section)	Proficient	Yes	4	6	6	5	5	5	6	4	5	5	4	5	5	5	5	4	6	4	5	5	4	5	5	6	6	6	5	5	6	6	5	5
82	De-identified	I agree to participate in this study.	I agree to the collection and analysis of information I provide.	I agree for my data to be included in future research endeavors and in research outputs such as presentations, reports, and/or publications, extending beyond the specific scope of this project.	De-identified	De-identified	De-identified	De-identified	De-identified	De-identified	De-identified	4	2nd year	Full-time student	Regular student (enrolled in block section)	Proficient	Yes	3	3	5	3	4	4	4	5	6	3	5	4	4	5	2	5	5	4	4	5	2	5	5	4	4	2	4	4	4	5	4	4
83	De-identified	I agree to participate in this study.	I agree to the collection and analysis of information I provide.	I agree for my data to be included in future research endeavors and in research outputs such as presentations, reports, and/or publications, extending beyond the specific scope of this project.	De-identified	De-identified	De-identified	De-identified	De-identified	De-identified	De-identified	5	3rd year	Full-time student	Regular student (enrolled in block section)	Proficient	Yes	4	3	6	6	6	5	5	6	5	2	5	5	5	6	3	5	6	5	3	6	2	5	6	4	1	5	5	2	1	4	5	5
84	De-identified	I agree to participate in this study.	I agree to the collection and analysis of information I provide.	I agree for my data to be included in future research endeavors and in research outputs such as presentations, reports, and/or publications, extending beyond the specific scope of this project.	De-identified	De-identified	De-identified	De-identified	De-identified	De-identified	De-identified	6	2nd year	Full-time student	Regular student (enrolled in block section)	Proficient	Yes	3	6	4	3	4	3	4	6	6	3	3	5	4	6	2	6	5	4	1	5	4	6	5	5	5	2	5	4	6	6	6	4
85	De-identified	I agree to participate in this study.	I agree to the collection and analysis of information I provide.	I agree for my data to be included in future research endeavors and in research outputs such as presentations, reports, and/or publications, extending beyond the specific scope of this project.	De-identified	De-identified	De-identified	De-identified	De-identified	De-identified	De-identified	6	2nd year	Full-time student	Regular student (enrolled in block section)	Somewhat Proficient	Yes	5	2	5	5	5	5	5	5	5	3	6	6	5	5	6	5	5	3	2	5	4	5	6	4	5	4	5	5	5	5	5	5
86	De-identified	I agree to participate in this study.	I agree to the collection and analysis of information I provide.	I agree for my data to be included in future research endeavors and in research outputs such as presentations, reports, and/or publications, extending beyond the specific scope of this project.	De-identified	De-identified	De-identified	De-identified	De-identified	De-identified	De-identified	3	2nd year	Full-time student	Regular student (enrolled in block section)	Proficient	Yes	5	6	4	5	5	6	6	6	6	3	6	6	4	6	6	5	6	4	1	5	1	6	4	5	5	1	4	4	5	4	6	4
87	De-identified	I agree to participate in this study.	I agree to the collection and analysis of information I provide.	I agree for my data to be included in future research endeavors and in research outputs such as presentations, reports, and/or publications, extending beyond the specific scope of this project.	De-identified	De-identified	De-identified	De-identified	De-identified	De-identified	De-identified	7	2nd year	Full-time student	Regular student (enrolled in block section)	Very Proficient	Yes	5	6	4	3	6	5	6	6	4	3	6	6	6	6	5	6	6	6	2	6	6	6	6	6	4	3	4	4	6	6	5	5
88	De-identified	I agree to participate in this study.	I agree to the collection and analysis of information I provide.	I agree for my data to be included in future research endeavors and in research outputs such as presentations, reports, and/or publications, extending beyond the specific scope of this project.	De-identified	De-identified	De-identified	De-identified	De-identified	De-identified	De-identified	5	2nd year	Full-time student	Regular student (enrolled in block section)	Very Proficient	Yes	5	5	4	4	5	5	5	4	4	4	5	5	5	5	5	4	4	5	3	5	4	5	5	5	4	5	3	5	5	5	5	5
89	De-identified	I agree to participate in this study.	I agree to the collection and analysis of information I provide.	I agree for my data to be included in future research endeavors and in research outputs such as presentations, reports, and/or publications, extending beyond the specific scope of this project.	De-identified	De-identified	De-identified	De-identified	De-identified	De-identified	De-identified	7	2nd year	Full-time student	Regular student (enrolled in block section)	Very Proficient	Yes	5	5	4	4	4	4	5	5	5	4	5	4	4	4	2	5	5	5	2	5	1	5	5	5	4	2	4	5	5	5	5	6
90	De-identified	I agree to participate in this study.	I agree to the collection and analysis of information I provide.	I agree for my data to be included in future research endeavors and in research outputs such as presentations, reports, and/or publications, extending beyond the specific scope of this project.	De-identified	De-identified	De-identified	De-identified	De-identified	De-identified	De-identified	6	2nd year	Full-time student	Regular student (enrolled in block section)	Somewhat Proficient	Yes	5	4	5	4	5	5	5	5	6	2	5	4	6	5	6	4	5	4	3	4	4	4	4	5	5	5	4	5	5	4	5	4
91	De-identified	I agree to participate in this study.	I agree to the collection and analysis of information I provide.	I agree for my data to be included in future research endeavors and in research outputs such as presentations, reports, and/or publications, extending beyond the specific scope of this project.	De-identified	De-identified	De-identified	De-identified	De-identified	De-identified	De-identified	8	2nd year	Full-time student	Regular student (enrolled in block section)	Proficient	Yes	5	4	4	4	5	5	5	5	6	4	5	4	5	5	5	5	4	4	2	5	4	6	5	4	5	3	5	5	4	5	4	6
92	De-identified	I agree to participate in this study.	I agree to the collection and analysis of information I provide.	I agree for my data to be included in future research endeavors and in research outputs such as presentations, reports, and/or publications, extending beyond the specific scope of this project.	De-identified	De-identified	De-identified	De-identified	De-identified	De-identified	De-identified	7	2nd year	Full-time student	Regular student (enrolled in block section)	Proficient	Yes	4	4	5	6	5	5	5	5	6	2	5	5	6	6	3	6	6	6	1	6	4	5	5	5	6	5	6	4	4	6	5	6
93	De-identified	I agree to participate in this study.	I agree to the collection and analysis of information I provide.	I agree for my data to be included in future research endeavors and in research outputs such as presentations, reports, and/or publications, extending beyond the specific scope of this project.	De-identified	De-identified	De-identified	De-identified	De-identified	De-identified	De-identified	7	2nd year	Full-time student	Regular student (enrolled in block section)	Very Proficient	Yes	5	3	4	3	5	5	5	5	5	2	5	5	5	5	5	5	6	5	2	5	3	5	5	5	5	4	3	5	5	5	5	5
94	De-identified	I agree to participate in this study.	I agree to the collection and analysis of information I provide.	I agree for my data to be included in future research endeavors and in research outputs such as presentations, reports, and/or publications, extending beyond the specific scope of this project.	De-identified	De-identified	De-identified	De-identified	De-identified	De-identified	De-identified	6	2nd year	Working student	Regular student (enrolled in block section)	Very Proficient	Yes	5	4	4	4	5	5	4	5	5	2	4	4	4	5	2	5	5	4	2	5	5	5	5	5	4	4	5	4	5	5	5	5
95	De-identified	I agree to participate in this study.	I agree to the collection and analysis of information I provide.	I agree for my data to be included in future research endeavors and in research outputs such as presentations, reports, and/or publications, extending beyond the specific scope of this project.	De-identified	De-identified	De-identified	De-identified	De-identified	De-identified	De-identified	6	2nd year	Full-time student	Regular student (enrolled in block section)	Somewhat Proficient	Yes	4	3	4	2	4	4	4	5	5	5	4	4	4	5	4	5	5	4	3	6	4	5	4	5	4	3	4	4	5	4	4	5
96	De-identified	I agree to participate in this study.	I agree to the collection and analysis of information I provide.	I agree for my data to be included in future research endeavors and in research outputs such as presentations, reports, and/or publications, extending beyond the specific scope of this project.	De-identified	De-identified	De-identified	De-identified	De-identified	De-identified	De-identified	6	2nd year	Full-time student	Regular student (enrolled in block section)	Proficient	Yes	4	4	4	3	4	4	5	4	5	4	5	5	5	4	1	4	5	4	4	5	2	6	4	4	5	4	4	4	5	5	4	4
97	De-identified	I agree to participate in this study.	I agree to the collection and analysis of information I provide.	I agree for my data to be included in future research endeavors and in research outputs such as presentations, reports, and/or publications, extending beyond the specific scope of this project.	De-identified	De-identified	De-identified	De-identified	De-identified	De-identified	De-identified	6	2nd year	Full-time student	Regular student (enrolled in block section)	Proficient	Yes	4	3	4	3	4	3	3	4	4	5	3	2	4	4	3	6	6	6	1	6	4	6	5	5	6	4	6	6	5	6	5	6
98	De-identified	I agree to participate in this study.	I agree to the collection and analysis of information I provide.	I agree for my data to be included in future research endeavors and in research outputs such as presentations, reports, and/or publications, extending beyond the specific scope of this project.	De-identified	De-identified	De-identified	De-identified	De-identified	De-identified	De-identified	5	2nd year	Full-time student	Irregular student	Somewhat Proficient	Yes	5	6	4	5	5	5	5	5	6	6	6	5	6	6	3	6	6	5	5	5	3	6	5	5	4	4	5	5	5	5	5	5
99	De-identified	I agree to participate in this study.	I agree to the collection and analysis of information I provide.	I agree for my data to be included in future research endeavors and in research outputs such as presentations, reports, and/or publications, extending beyond the specific scope of this project.	De-identified	De-identified	De-identified	De-identified	De-identified	De-identified	De-identified	6	2nd year	Full-time student	Irregular student	Proficient	Yes	5	5	5	6	5	4	6	6	5	1	4	5	4	6	3	6	6	5	1	5	5	6	5	5	5	3	5	6	6	4	6	5
100	De-identified	I agree to participate in this study.	I agree to the collection and analysis of information I provide.	I agree for my data to be included in future research endeavors and in research outputs such as presentations, reports, and/or publications, extending beyond the specific scope of this project.	De-identified	De-identified	De-identified	De-identified	De-identified	De-identified	De-identified	4	2nd year	Full-time student	Regular student (enrolled in block section)	Somewhat Proficient	Yes	3	3	4	3	3	3	4	5	4	4	4	3	4	3	2	4	5	3	2	3	3	4	3	4	4	2	4	4	3	4	4	3
101	De-identified	I agree to participate in this study.	I agree to the collection and analysis of information I provide.	I agree for my data to be included in future research endeavors and in research outputs such as presentations, reports, and/or publications, extending beyond the specific scope of this project.	De-identified	De-identified	De-identified	De-identified	De-identified	De-identified	De-identified	5	2nd year	Full-time student	Regular student (enrolled in block section)	Proficient	Yes	5	4	4	4	4	3	4	4	5	3	4	5	3	5	5	5	5	3	2	5	2	6	5	5	4	4	5	4	5	4	5	5
102	De-identified	I agree to participate in this study.	I agree to the collection and analysis of information I provide.	I agree for my data to be included in future research endeavors and in research outputs such as presentations, reports, and/or publications, extending beyond the specific scope of this project.	De-identified	De-identified	De-identified	De-identified	De-identified	De-identified	De-identified	4	2nd year	Full-time student	Regular student (enrolled in block section)	Proficient	Yes	5	4	5	5	5	6	5	5	6	4	5	4	4	5	5	5	5	6	2	4	5	4	5	5	4	3	3	3	6	6	5	4
103	De-identified	I agree to participate in this study.	I agree to the collection and analysis of information I provide.	I agree for my data to be included in future research endeavors and in research outputs such as presentations, reports, and/or publications, extending beyond the specific scope of this project.	De-identified	De-identified	De-identified	De-identified	De-identified	De-identified	De-identified	6	2nd year	Full-time student	Regular student (enrolled in block section)	Very Proficient	Yes	5	4	4	2	4	3	4	4	5	6	4	2	5	5	5	4	5	5	3	4	2	5	5	3	4	2	3	5	2	5	4	3
104	De-identified	I agree to participate in this study.	I agree to the collection and analysis of information I provide.	I agree for my data to be included in future research endeavors and in research outputs such as presentations, reports, and/or publications, extending beyond the specific scope of this project.	De-identified	De-identified	De-identified	De-identified	De-identified	De-identified	De-identified	5	2nd year	Full-time student	Regular student (enrolled in block section)	Proficient	Yes	3	4	3	3	4	5	5	5	5	4	3	3	4	3	3	5	5	5	4	5	4	4	5	5	5	3	4	3	6	4	6	6
105	De-identified	I agree to participate in this study.	I agree to the collection and analysis of information I provide.	I agree for my data to be included in future research endeavors and in research outputs such as presentations, reports, and/or publications, extending beyond the specific scope of this project.	De-identified	De-identified	De-identified	De-identified	De-identified	De-identified	De-identified	7	2nd year	Full-time student	Regular student (enrolled in block section)	Proficient	Yes	5	5	6	2	6	5	6	6	6	2	6	2	5	6	6	5	6	5	2	6	1	6	2	2	5	2	3	5	2	6	5	6
106	De-identified	I agree to participate in this study.	I agree to the collection and analysis of information I provide.	I agree for my data to be included in future research endeavors and in research outputs such as presentations, reports, and/or publications, extending beyond the specific scope of this project.	De-identified	De-identified	De-identified	De-identified	De-identified	De-identified	De-identified	7	2nd year	Full-time student	Regular student (enrolled in block section)	Proficient	Yes	4	3	5	4	5	5	5	5	5	2	5	5	5	5	2	5	5	5	4	6	3	4	5	5	5	6	5	3	3	6	4	5
107	De-identified	I agree to participate in this study.	I agree to the collection and analysis of information I provide.	I agree for my data to be included in future research endeavors and in research outputs such as presentations, reports, and/or publications, extending beyond the specific scope of this project.	De-identified	De-identified	De-identified	De-identified	De-identified	De-identified	De-identified	7	2nd year	Full-time student	Regular student (enrolled in block section)	Proficient	Yes	4	5	4	2	4	4	5	5	5	1	4	4	5	5	4	6	1	6	1	5	5	4	5	6	4	4	5	5	6	5	5	6
108	De-identified	I agree to participate in this study.	I agree to the collection and analysis of information I provide.	I agree for my data to be included in future research endeavors and in research outputs such as presentations, reports, and/or publications, extending beyond the specific scope of this project.	De-identified	De-identified	De-identified	De-identified	De-identified	De-identified	De-identified	6	2nd year	Full-time student	Regular student (enrolled in block section)	Proficient	Yes	5	3	5	5	4	5	5	5	4	3	5	4	5	5	3	5	6	4	1	6	4	6	4	5	4	4	4	4	5	6	5	6
109	De-identified	I agree to participate in this study.	I agree to the collection and analysis of information I provide.	I agree for my data to be included in future research endeavors and in research outputs such as presentations, reports, and/or publications, extending beyond the specific scope of this project.	De-identified	De-identified	De-identified	De-identified	De-identified	De-identified	De-identified	8	2nd year	Full-time student	Regular student (enrolled in block section)	Proficient	Yes	4	1	4	4	4	5	5	4	5	2	4	4	5	5	3	5	6	4	4	5	4	4	5	5	5	4	6	5	4	6	5	6
110	De-identified	I agree to participate in this study.	I agree to the collection and analysis of information I provide.	I agree for my data to be included in future research endeavors and in research outputs such as presentations, reports, and/or publications, extending beyond the specific scope of this project.	De-identified	De-identified	De-identified	De-identified	De-identified	De-identified	De-identified	6	2nd year	Full-time student	Regular student (enrolled in block section)	Proficient	Yes	5	6	5	3	5	4	3	5	4	2	4	4	4	3	3	5	5	3	1	5	4	5	5	5	4	2	4	4	5	4	5	4
111	De-identified	I agree to participate in this study.	I agree to the collection and analysis of information I provide.	I agree for my data to be included in future research endeavors and in research outputs such as presentations, reports, and/or publications, extending beyond the specific scope of this project.	De-identified	De-identified	De-identified	De-identified	De-identified	De-identified	De-identified	7	2nd year	Full-time student	Regular student (enrolled in block section)	Proficient	Yes	3	2	4	4	4	4	4	5	5	1	3	4	5	5	2	5	6	4	3	6	4	5	5	5	4	3	5	5	5	6	5	6
112	De-identified	I agree to participate in this study.	I agree to the collection and analysis of information I provide.	I agree for my data to be included in future research endeavors and in research outputs such as presentations, reports, and/or publications, extending beyond the specific scope of this project.	De-identified	De-identified	De-identified	De-identified	De-identified	De-identified	De-identified	2	2nd year	Full-time student	Irregular student	Somewhat Proficient	Yes	3	2	4	3	4	4	5	4	4	4	4	5	4	5	4	4	3	3	3	4	3	3	1	3	3	4	3	3	2	4	4	3
113	De-identified	I agree to participate in this study.	I agree to the collection and analysis of information I provide.	I agree for my data to be included in future research endeavors and in research outputs such as presentations, reports, and/or publications, extending beyond the specific scope of this project.	De-identified	De-identified	De-identified	De-identified	De-identified	De-identified	De-identified	7	2nd year	Full-time student	Regular student (enrolled in block section)	Proficient	Yes	5	4	4	2	4	4	3	5	5	3	4	4	5	5	2	5	5	5	1	5	5	5	4	5	4	5	4	5	5	5	5	5
114	De-identified	I agree to participate in this study.	I agree to the collection and analysis of information I provide.	I agree for my data to be included in future research endeavors and in research outputs such as presentations, reports, and/or publications, extending beyond the specific scope of this project.	De-identified	De-identified	De-identified	De-identified	De-identified	De-identified	De-identified	6	2nd year	Full-time student	Regular student (enrolled in block section)	Somewhat Proficient	Yes	5	3	5	5	5	5	5	5	5	3	5	5	6	5	3	5	6	5	4	6	3	5	5	5	4	4	5	3	4	5	6	5
115	De-identified	I agree to participate in this study.	I agree to the collection and analysis of information I provide.	I agree for my data to be included in future research endeavors and in research outputs such as presentations, reports, and/or publications, extending beyond the specific scope of this project.	De-identified	De-identified	De-identified	De-identified	De-identified	De-identified	De-identified	7	2nd year	Full-time student	Regular student (enrolled in block section)	Somewhat Proficient	Yes	4	2	4	3	4	5	5	5	5	2	4	4	4	4	3	5	6	6	3	6	4	5	5	5	5	4	5	3	5	5	6	6
116	De-identified	I agree to participate in this study.	I agree to the collection and analysis of information I provide.	I agree for my data to be included in future research endeavors and in research outputs such as presentations, reports, and/or publications, extending beyond the specific scope of this project.	De-identified	De-identified	De-identified	De-identified	De-identified	De-identified	De-identified	7	3rd year	Full-time student	Regular student (enrolled in block section)	Very Proficient	Yes	6	4	6	5	5	5	6	5	6	3	5	6	6	5	3	5	5	5	5	6	4	5	4	4	5	4	4	4	3	6	4	5
117	De-identified	I agree to participate in this study.	I agree to the collection and analysis of information I provide.	I agree for my data to be included in future research endeavors and in research outputs such as presentations, reports, and/or publications, extending beyond the specific scope of this project.	De-identified	De-identified	De-identified	De-identified	De-identified	De-identified	De-identified	8	3rd year	Full-time student	Regular student (enrolled in block section)	Proficient	Yes	5	5	5	5	5	5	5	4	4	2	5	4	4	4	3	5	5	3	1	4	3	4	5	5	4	2	4	5	5	4	5	5
118	De-identified	I agree to participate in this study.	I agree to the collection and analysis of information I provide.	I agree for my data to be included in future research endeavors and in research outputs such as presentations, reports, and/or publications, extending beyond the specific scope of this project.	De-identified	De-identified	De-identified	De-identified	De-identified	De-identified	De-identified	7	2nd year	Full-time student	Regular student (enrolled in block section)	Proficient	Yes	6	5	5	5	5	5	6	6	6	2	5	5	6	6	6	6	6	5	1	6	5	6	6	5	6	4	6	5	6	6	6	6
119	De-identified	I agree to participate in this study.	I agree to the collection and analysis of information I provide.	I agree for my data to be included in future research endeavors and in research outputs such as presentations, reports, and/or publications, extending beyond the specific scope of this project.	De-identified	De-identified	De-identified	De-identified	De-identified	De-identified	De-identified	5	2nd year	Full-time student	Regular student (enrolled in block section)	Very Proficient	Yes	4	5	4	5	4	4	5	4	5	2	4	2	4	4	2	6	6	6	3	6	5	5	6	5	4	4	5	5	6	6	6	6
120	De-identified	I agree to participate in this study.	I agree to the collection and analysis of information I provide.	I agree for my data to be included in future research endeavors and in research outputs such as presentations, reports, and/or publications, extending beyond the specific scope of this project.	De-identified	De-identified	De-identified	De-identified	De-identified	De-identified	De-identified	7	2nd year	Full-time student	Regular student (enrolled in block section)	Proficient	Yes	4	5	4	3	4	5	4	5	3	3	4	4	6	6	4	4	4	3	4	4	3	6	3	3	3	4	3	3	3	4	5	3
121	De-identified	I agree to participate in this study.	I agree to the collection and analysis of information I provide.	I agree for my data to be included in future research endeavors and in research outputs such as presentations, reports, and/or publications, extending beyond the specific scope of this project.	De-identified	De-identified	De-identified	De-identified	De-identified	De-identified	De-identified	6	2nd year	Full-time student	Regular student (enrolled in block section)	Somewhat Proficient	Yes	4	3	4	4	4	4	4	4	5	4	4	4	4	4	3	4	6	5	2	6	5	6	4	4	4	4	4	4	4	5	4	5
122	De-identified	I agree to participate in this study.	I agree to the collection and analysis of information I provide.	I agree for my data to be included in future research endeavors and in research outputs such as presentations, reports, and/or publications, extending beyond the specific scope of this project.	De-identified	De-identified	De-identified	De-identified	De-identified	De-identified	De-identified	6	2nd year	Full-time student	Regular student (enrolled in block section)	Proficient	Yes	5	4	4	4	4	5	5	6	5	4	4	4	5	4	2	5	5	4	2	5	6	6	4	5	5	2	5	5	5	5	5	4
123	De-identified	I agree to participate in this study.	I agree to the collection and analysis of information I provide.	I agree for my data to be included in future research endeavors and in research outputs such as presentations, reports, and/or publications, extending beyond the specific scope of this project.	De-identified	De-identified	De-identified	De-identified	De-identified	De-identified	De-identified	7	2nd year	Full-time student	Regular student (enrolled in block section)	Very Proficient	Yes	3	4	3	3	4	4	3	3	5	4	5	4	5	6	3	6	6	3	1	6	4	6	6	6	3	4	6	6	6	5	6	6
124	De-identified	I agree to participate in this study.	I agree to the collection and analysis of information I provide.	I agree for my data to be included in future research endeavors and in research outputs such as presentations, reports, and/or publications, extending beyond the specific scope of this project.	De-identified	De-identified	De-identified	De-identified	De-identified	De-identified	De-identified	5	2nd year	Full-time student	Irregular student	Somewhat Proficient	Yes	5	2	5	6	5	5	5	5	5	2	6	5	5	6	5	5	5	5	6	5	1	4	5	5	5	1	2	2	5	2	5	5
125	De-identified	I agree to participate in this study.	I agree to the collection and analysis of information I provide.	I agree for my data to be included in future research endeavors and in research outputs such as presentations, reports, and/or publications, extending beyond the specific scope of this project.	De-identified	De-identified	De-identified	De-identified	De-identified	De-identified	De-identified	8	2nd year	Full-time student	Regular student (enrolled in block section)	Proficient	Yes	6	4	5	5	5	5	4	6	5	3	5	4	5	6	5	5	5	4	3	5	4	5	6	5	5	2	4	5	5	4	6	4
126	De-identified	I agree to participate in this study.	I agree to the collection and analysis of information I provide.	I agree for my data to be included in future research endeavors and in research outputs such as presentations, reports, and/or publications, extending beyond the specific scope of this project.	De-identified	De-identified	De-identified	De-identified	De-identified	De-identified	De-identified	7	2nd year	Full-time student	Regular student (enrolled in block section)	Very Proficient	Yes	6	2	4	3	5	4	5	4	5	1	5	4	5	5	5	6	5	6	2	4	5	5	5	5	5	2	5	6	5	5	5	2
127	De-identified	I agree to participate in this study.	I agree to the collection and analysis of information I provide.	I agree for my data to be included in future research endeavors and in research outputs such as presentations, reports, and/or publications, extending beyond the specific scope of this project.	De-identified	De-identified	De-identified	De-identified	De-identified	De-identified	De-identified	6	2nd year	Full-time student	Regular student (enrolled in block section)	Very Proficient	Yes	3	5	4	3	4	4	4	5	4	2	3	3	5	6	3	4	3	3	4	4	3	5	2	4	3	1	4	6	4	4	4	2
128	De-identified	I agree to participate in this study.	I agree to the collection and analysis of information I provide.	I agree for my data to be included in future research endeavors and in research outputs such as presentations, reports, and/or publications, extending beyond the specific scope of this project.	De-identified	De-identified	De-identified	De-identified	De-identified	De-identified	De-identified	7	2nd year	Full-time student	Regular student (enrolled in block section)	Proficient	Yes	3	2	5	6	4	6	6	5	5	2	6	5	5	6	5	6	6	6	6	6	6	6	6	5	6	6	6	4	6	5	5	6
129	De-identified	I agree to participate in this study.	I agree to the collection and analysis of information I provide.	I agree for my data to be included in future research endeavors and in research outputs such as presentations, reports, and/or publications, extending beyond the specific scope of this project.	De-identified	De-identified	De-identified	De-identified	De-identified	De-identified	De-identified	5	2nd year	Full-time student	Regular student (enrolled in block section)	Very Proficient	Yes	5	4	5	4	5	4	4	5	4	2	4	4	4	4	4	6	6	6	1	6	3	6	5	5	6	4	5	2	6	5	6	4
130	De-identified	I agree to participate in this study.	I agree to the collection and analysis of information I provide.	I agree for my data to be included in future research endeavors and in research outputs such as presentations, reports, and/or publications, extending beyond the specific scope of this project.	De-identified	De-identified	De-identified	De-identified	De-identified	De-identified	De-identified	7	2nd year	Full-time student	Irregular student	Proficient	Yes	4	4	4	3	3	5	5	5	5	6	5	3	5	5	6	6	5	4	4	6	4	4	6	6	5	3	5	5	5	5	5	5
131	De-identified	I agree to participate in this study.	I agree to the collection and analysis of information I provide.	I agree for my data to be included in future research endeavors and in research outputs such as presentations, reports, and/or publications, extending beyond the specific scope of this project.	De-identified	De-identified	De-identified	De-identified	De-identified	De-identified	De-identified	7	3rd year	Full-time student	Regular student (enrolled in block section)	Very Proficient	Yes	4	2	5	5	5	5	5	6	4	2	5	4	5	5	4	5	6	5	2	5	2	6	5	5	5	4	4	4	4	5	6	5
132	De-identified	I agree to participate in this study.	I agree to the collection and analysis of information I provide.	I agree for my data to be included in future research endeavors and in research outputs such as presentations, reports, and/or publications, extending beyond the specific scope of this project.	De-identified	De-identified	De-identified	De-identified	De-identified	De-identified	De-identified	3	2nd year	Full-time student	Regular student (enrolled in block section)	Very Proficient	Yes	6	1	6	6	6	4	6	6	6	2	6	6	6	6	2	6	6	4	1	6	6	6	6	6	4	4	4	3	3	6	6	6
133	De-identified	I agree to participate in this study.	I agree to the collection and analysis of information I provide.	I agree for my data to be included in future research endeavors and in research outputs such as presentations, reports, and/or publications, extending beyond the specific scope of this project.	De-identified	De-identified	De-identified	De-identified	De-identified	De-identified	De-identified	7	3rd year	Full-time student	Regular student (enrolled in block section)	Very Proficient	Yes	4	6	2	4	2	4	4	4	5	6	3	3	5	6	4	4	5	5	4	4	4	4	3	5	5	4	3	3	4	4	4	4
134	De-identified	I agree to participate in this study.	I agree to the collection and analysis of information I provide.	I agree for my data to be included in future research endeavors and in research outputs such as presentations, reports, and/or publications, extending beyond the specific scope of this project.	De-identified	De-identified	De-identified	De-identified	De-identified	De-identified	De-identified	5	2nd year	Full-time student	Regular student (enrolled in block section)	Somewhat Proficient	Yes	2	2	4	5	4	5	4	5	5	4	5	4	5	6	5	5	6	6	2	6	3	6	5	5	5	4	5	5	6	6	6	5
135	De-identified	I agree to participate in this study.	I agree to the collection and analysis of information I provide.	I agree for my data to be included in future research endeavors and in research outputs such as presentations, reports, and/or publications, extending beyond the specific scope of this project.	De-identified	De-identified	De-identified	De-identified	De-identified	De-identified	De-identified	5	3rd year	Full-time student	Regular student (enrolled in block section)	Very Proficient	Yes	4	3	4	4	4	3	4	4	5	5	4	4	3	4	4	4	4	4	4	4	4	6	4	3	4	3	4	2	4	4	1	4
136	De-identified	I agree to participate in this study.	I agree to the collection and analysis of information I provide.	I agree for my data to be included in future research endeavors and in research outputs such as presentations, reports, and/or publications, extending beyond the specific scope of this project.	De-identified	De-identified	De-identified	De-identified	De-identified	De-identified	De-identified	8	2nd year	Full-time student	Regular student (enrolled in block section)	Proficient	Yes	6	4	4	5	4	6	5	6	5	4	5	5	4	6	5	5	5	5	5	5	3	4	4	4	6	6	3	5	5	3	4	4
137	De-identified	I agree to participate in this study.	I agree to the collection and analysis of information I provide.	I agree for my data to be included in future research endeavors and in research outputs such as presentations, reports, and/or publications, extending beyond the specific scope of this project.	De-identified	De-identified	De-identified	De-identified	De-identified	De-identified	De-identified	5	3rd year	Working student	Regular student (enrolled in block section)	Proficient	Yes	4	4	4	4	4	4	4	5	4	3	4	5	5	5	5	5	4	5	2	4	3	4	4	4	4	2	3	4	4	5	5	5
138	De-identified	I agree to participate in this study.	I agree to the collection and analysis of information I provide.	I agree for my data to be included in future research endeavors and in research outputs such as presentations, reports, and/or publications, extending beyond the specific scope of this project.	De-identified	De-identified	De-identified	De-identified	De-identified	De-identified	De-identified	7	3rd year	Full-time student	Regular student (enrolled in block section)	Proficient	Yes	4	4	4	4	4	4	4	5	5	3	4	4	4	5	4	6	5	5	2	6	4	6	5	5	5	3	4	4	5	4	6	5
139	De-identified	I agree to participate in this study.	I agree to the collection and analysis of information I provide.	I agree for my data to be included in future research endeavors and in research outputs such as presentations, reports, and/or publications, extending beyond the specific scope of this project.	De-identified	De-identified	De-identified	De-identified	De-identified	De-identified	De-identified	7	4th year	Full-time student	Regular student (enrolled in block section)	Very Proficient	Yes	3	2	6	4	5	6	4	5	5	4	6	4	4	6	6	5	6	5	2	6	5	5	5	4	6	4	5	5	4	6	5	1
140	De-identified	I agree to participate in this study.	I agree to the collection and analysis of information I provide.	I agree for my data to be included in future research endeavors and in research outputs such as presentations, reports, and/or publications, extending beyond the specific scope of this project.	De-identified	De-identified	De-identified	De-identified	De-identified	De-identified	De-identified	7	3rd year	Full-time student	Regular student (enrolled in block section)	Proficient	Yes	5	3	4	4	5	3	3	5	5	6	3	3	5	5	4	6	3	5	5	6	3	6	6	5	5	5	5	4	6	6	5	6
141	De-identified	I agree to participate in this study.	I agree to the collection and analysis of information I provide.	I agree for my data to be included in future research endeavors and in research outputs such as presentations, reports, and/or publications, extending beyond the specific scope of this project.	De-identified	De-identified	De-identified	De-identified	De-identified	De-identified	De-identified	3	2nd year	Full-time student	Regular student (enrolled in block section)	Somewhat Proficient	Yes	3	4	3	3	4	4	4	4	3	5	3	1	4	5	3	6	5	5	1	6	4	4	4	4	5	4	5	5	4	4	4	6
142	De-identified	I agree to participate in this study.	I agree to the collection and analysis of information I provide.	I agree for my data to be included in future research endeavors and in research outputs such as presentations, reports, and/or publications, extending beyond the specific scope of this project.	De-identified	De-identified	De-identified	De-identified	De-identified	De-identified	De-identified	5	3rd year	Full-time student	Regular student (enrolled in block section)	Proficient	Yes	6	1	6	6	6	6	6	6	6	2	6	6	6	6	1	6	6	6	1	6	2	6	6	5	6	6	5	5	6	6	6	6
143	De-identified	I agree to participate in this study.	I agree to the collection and analysis of information I provide.	I agree for my data to be included in future research endeavors and in research outputs such as presentations, reports, and/or publications, extending beyond the specific scope of this project.	De-identified	De-identified	De-identified	De-identified	De-identified	De-identified	De-identified	4	3rd year	Working student	Regular student (enrolled in block section)	Proficient	Yes	3	3	4	5	5	4	3	5	5	4	5	4	6	5	3	5	6	4	5	6	4	5	4	5	5	1	5	5	6	6	6	4
144	De-identified	I agree to participate in this study.	I agree to the collection and analysis of information I provide.	I agree for my data to be included in future research endeavors and in research outputs such as presentations, reports, and/or publications, extending beyond the specific scope of this project.	De-identified	De-identified	De-identified	De-identified	De-identified	De-identified	De-identified	8	3rd year	Full-time student	Regular student (enrolled in block section)	Somewhat Proficient	Yes	4	4	5	4	5	5	5	5	5	2	5	4	6	5	3	5	4	1	3	1	1	5	1	2	1	1	5	5	2	4	5	2
145	De-identified	I agree to participate in this study.	I agree to the collection and analysis of information I provide.	I agree for my data to be included in future research endeavors and in research outputs such as presentations, reports, and/or publications, extending beyond the specific scope of this project.	De-identified	De-identified	De-identified	De-identified	De-identified	De-identified	De-identified	3	2nd year	Full-time student	Regular student (enrolled in block section)	Proficient	Yes	4	3	4	4	4	4	3	4	4	4	4	3	3	5	4	5	4	5	2	6	3	5	5	4	4	3	4	3	6	4	4	5
146	De-identified	I agree to participate in this study.	I agree to the collection and analysis of information I provide.	I agree for my data to be included in future research endeavors and in research outputs such as presentations, reports, and/or publications, extending beyond the specific scope of this project.	De-identified	De-identified	De-identified	De-identified	De-identified	De-identified	De-identified	4	2nd year	Working student	Regular student (enrolled in block section)	Proficient	Yes	5	4	4	4	5	4	5	4	5	3	4	4	5	2	4	2	3	2	3	1	1	5	2	2	2	1	1	6	2	2	4	4
147	De-identified	I agree to participate in this study.	I agree to the collection and analysis of information I provide.	I agree for my data to be included in future research endeavors and in research outputs such as presentations, reports, and/or publications, extending beyond the specific scope of this project.	De-identified	De-identified	De-identified	De-identified	De-identified	De-identified	De-identified	8	3rd year	Full-time student	Regular student (enrolled in block section)	Proficient	Yes	3	4	4	3	3	4	4	5	5	4	5	3	5	5	2	5	5	5	3	6	4	4	5	5	5	4	4	6	5	6	6	5
148	De-identified	I agree to participate in this study.	I agree to the collection and analysis of information I provide.	I agree for my data to be included in future research endeavors and in research outputs such as presentations, reports, and/or publications, extending beyond the specific scope of this project.	De-identified	De-identified	De-identified	De-identified	De-identified	De-identified	De-identified	8	2nd year	Full-time student	Regular student (enrolled in block section)	Somewhat Proficient	Yes	5	4	6	6	5	6	4	6	6	1	6	4	5	6	5	6	6	6	4	6	6	6	6	5	6	6	6	4	6	6	6	4
149	De-identified	I agree to participate in this study.	I agree to the collection and analysis of information I provide.	I agree for my data to be included in future research endeavors and in research outputs such as presentations, reports, and/or publications, extending beyond the specific scope of this project.	De-identified	De-identified	De-identified	De-identified	De-identified	De-identified	De-identified	4	2nd year	Full-time student	Regular student (enrolled in block section)	Proficient	Yes	2	1	2	4	2	5	5	5	6	5	5	3	6	6	3	6	6	5	4	6	3	5	5	5	4	4	3	6	2	5	6	6
150	De-identified	I agree to participate in this study.	I agree to the collection and analysis of information I provide.	I agree for my data to be included in future research endeavors and in research outputs such as presentations, reports, and/or publications, extending beyond the specific scope of this project.	De-identified	De-identified	De-identified	De-identified	De-identified	De-identified	De-identified	7	2nd year	Full-time student	Regular student (enrolled in block section)	Proficient	Yes	4	4	5	3	4	5	5	5	5	4	5	4	5	5	4	4	5	4	3	6	3	4	4	4	4	4	5	3	4	4	4	4
151	De-identified	I agree to participate in this study.	I agree to the collection and analysis of information I provide.	I agree for my data to be included in future research endeavors and in research outputs such as presentations, reports, and/or publications, extending beyond the specific scope of this project.	De-identified	De-identified	De-identified	De-identified	De-identified	De-identified	De-identified	7	2nd year	Full-time student	Regular student (enrolled in block section)	Somewhat Proficient	Yes	4	5	5	4	4	5	3	2	5	5	5	4	5	5	5	6	5	6	4	5	3	5	4	4	3	5	5	4	3	5	5	6
152	De-identified	I agree to participate in this study.	I agree to the collection and analysis of information I provide.	I agree for my data to be included in future research endeavors and in research outputs such as presentations, reports, and/or publications, extending beyond the specific scope of this project.	De-identified	De-identified	De-identified	De-identified	De-identified	De-identified	De-identified	5	2nd year	Full-time student	Regular student (enrolled in block section)	Somewhat Proficient	Yes	3	3	4	2	3	4	4	4	2	3	4	2	2	4	2	5	5	4	3	5	5	5	6	5	5	4	5	3	5	5	4	4
153	De-identified	I agree to participate in this study.	I agree to the collection and analysis of information I provide.	I agree for my data to be included in future research endeavors and in research outputs such as presentations, reports, and/or publications, extending beyond the specific scope of this project.	De-identified	De-identified	De-identified	De-identified	De-identified	De-identified	De-identified	6	3rd year	Working student	Regular student (enrolled in block section)	Somewhat Proficient	Yes	3	3	3	3	4	4	4	3	3	3	2	3	3	4	3	2	4	5	5	4	2	6	4	5	3	4	3	3	4	4	5	3
154	De-identified	I agree to participate in this study.	I agree to the collection and analysis of information I provide.	I agree for my data to be included in future research endeavors and in research outputs such as presentations, reports, and/or publications, extending beyond the specific scope of this project.	De-identified	De-identified	De-identified	De-identified	De-identified	De-identified	De-identified	7	3rd year	Full-time student	Regular student (enrolled in block section)	Somewhat Proficient	Yes	4	5	5	5	5	5	5	5	4	4	5	5	5	5	5	5	6	6	3	5	3	5	5	5	4	4	5	4	5	5	5	5
155	De-identified	I agree to participate in this study.	I agree to the collection and analysis of information I provide.	I agree for my data to be included in future research endeavors and in research outputs such as presentations, reports, and/or publications, extending beyond the specific scope of this project.	De-identified	De-identified	De-identified	De-identified	De-identified	De-identified	De-identified	5	3rd year	Full-time student	Regular student (enrolled in block section)	Somewhat Proficient	Yes	6	5	6	4	6	6	5	6	6	4	5	6	5	6	5	4	6	5	3	4	5	5	5	5	5	5	5	4	5	4	5	5
156	De-identified	I agree to participate in this study.	I agree to the collection and analysis of information I provide.	I agree for my data to be included in future research endeavors and in research outputs such as presentations, reports, and/or publications, extending beyond the specific scope of this project.	De-identified	De-identified	De-identified	De-identified	De-identified	De-identified	De-identified	3	3rd year	Full-time student	Regular student (enrolled in block section)	Proficient	Yes	6	5	5	6	5	5	5	5	5	5	5	4	4	5	4	6	6	5	6	4	3	5	5	6	4	2	3	6	4	5	5	5
157	De-identified	I agree to participate in this study.	I agree to the collection and analysis of information I provide.	I agree for my data to be included in future research endeavors and in research outputs such as presentations, reports, and/or publications, extending beyond the specific scope of this project.	De-identified	De-identified	De-identified	De-identified	De-identified	De-identified	De-identified	5	2nd year	Full-time student	Regular student (enrolled in block section)	Proficient	Yes	5	4	4	5	5	4	4	6	6	3	5	5	5	6	3	5	6	6	2	6	6	6	5	5	5	5	5	2	5	5	6	6
158	De-identified	I agree to participate in this study.	I agree to the collection and analysis of information I provide.	I agree for my data to be included in future research endeavors and in research outputs such as presentations, reports, and/or publications, extending beyond the specific scope of this project.	De-identified	De-identified	De-identified	De-identified	De-identified	De-identified	De-identified	8	3rd year	Full-time student	Regular student (enrolled in block section)	Proficient	Yes	5	4	5	5	4	5	5	5	5	3	5	4	5	5	5	5	5	5	1	5	5	6	5	5	5	4	4	3	5	5	5	6
159	De-identified	I agree to participate in this study.	I agree to the collection and analysis of information I provide.	I agree for my data to be included in future research endeavors and in research outputs such as presentations, reports, and/or publications, extending beyond the specific scope of this project.	De-identified	De-identified	De-identified	De-identified	De-identified	De-identified	De-identified	6	3rd year	Full-time student	Irregular student	Proficient	Yes	6	5	6	6	6	6	6	4	6	3	5	4	4	6	3	5	4	6	2	6	3	3	4	5	6	1	4	4	6	5	6	4
160	De-identified	I agree to participate in this study.	I agree to the collection and analysis of information I provide.	I agree for my data to be included in future research endeavors and in research outputs such as presentations, reports, and/or publications, extending beyond the specific scope of this project.	De-identified	De-identified	De-identified	De-identified	De-identified	De-identified	De-identified	5	3rd year	Full-time student	Irregular student	Proficient	Yes	5	4	5	4	5	6	5	5	5	2	6	5	6	6	3	6	6	6	3	6	6	6	6	6	6	4	5	5	6	6	6	6
161	De-identified	I agree to participate in this study.	I agree to the collection and analysis of information I provide.	I agree for my data to be included in future research endeavors and in research outputs such as presentations, reports, and/or publications, extending beyond the specific scope of this project.	De-identified	De-identified	De-identified	De-identified	De-identified	De-identified	De-identified	5	2nd year	Full-time student	Regular student (enrolled in block section)	Proficient	Yes	3	3	5	3	4	4	4	4	4	3	2	3	4	5	3	5	6	4	2	6	3	6	4	5	4	4	5	6	5	5	5	5
162	De-identified	I agree to participate in this study.	I agree to the collection and analysis of information I provide.	I agree for my data to be included in future research endeavors and in research outputs such as presentations, reports, and/or publications, extending beyond the specific scope of this project.	De-identified	De-identified	De-identified	De-identified	De-identified	De-identified	De-identified	6	3rd year	Full-time student	Regular student (enrolled in block section)	Proficient	Yes	4	5	5	4	5	5	4	5	4	2	5	5	5	5	3	5	5	5	4	5	5	5	5	5	6	2	4	5	5	5	5	5
163	De-identified	I agree to participate in this study.	I agree to the collection and analysis of information I provide.	I agree for my data to be included in future research endeavors and in research outputs such as presentations, reports, and/or publications, extending beyond the specific scope of this project.	De-identified	De-identified	De-identified	De-identified	De-identified	De-identified	De-identified	8	2nd year	Full-time student	Regular student (enrolled in block section)	Proficient	Yes	4	5	4	4	5	4	4	4	6	4	4	4	4	5	4	5	6	5	3	5	3	5	4	4	5	3	5	5	3	6	5	6
164	De-identified	I agree to participate in this study.	I agree to the collection and analysis of information I provide.	I agree for my data to be included in future research endeavors and in research outputs such as presentations, reports, and/or publications, extending beyond the specific scope of this project.	De-identified	De-identified	De-identified	De-identified	De-identified	De-identified	De-identified	8	4th year	Working student	Regular student (enrolled in block section)	Proficient	Yes	4	3	4	4	4	4	5	5	5	6	4	5	4	4	5	5	6	5	3	5	1	5	5	6	2	4	4	4	5	4	5	4
165	De-identified	I agree to participate in this study.	I agree to the collection and analysis of information I provide.	I agree for my data to be included in future research endeavors and in research outputs such as presentations, reports, and/or publications, extending beyond the specific scope of this project.	De-identified	De-identified	De-identified	De-identified	De-identified	De-identified	De-identified	7	3rd year	Full-time student	Regular student (enrolled in block section)	Proficient	Yes	4	5	4	5	5	5	4	4	4	4	5	4	3	3	2	5	5	4	1	5	1	5	5	5	5	2	4	5	4	2	4	5
166	De-identified	I agree to participate in this study.	I agree to the collection and analysis of information I provide.	I agree for my data to be included in future research endeavors and in research outputs such as presentations, reports, and/or publications, extending beyond the specific scope of this project.	De-identified	De-identified	De-identified	De-identified	De-identified	De-identified	De-identified	7	4th year	Working student	Regular student (enrolled in block section)	Proficient	Yes	4	3	4	5	4	4	4	4	4	4	4	4	4	4	4	4	4	4	4	4	2	4	3	3	4	2	3	5	3	4	3	4
167	De-identified	I agree to participate in this study.	I agree to the collection and analysis of information I provide.	I agree for my data to be included in future research endeavors and in research outputs such as presentations, reports, and/or publications, extending beyond the specific scope of this project.	De-identified	De-identified	De-identified	De-identified	De-identified	De-identified	De-identified	6	3rd year	Full-time student	Regular student (enrolled in block section)	Proficient	Yes	5	3	5	6	6	5	6	5	6	1	4	6	6	5	6	6	5	5	3	6	6	6	6	5	4	6	6	3	5	6	6	6
168	De-identified	I agree to participate in this study.	I agree to the collection and analysis of information I provide.	I agree for my data to be included in future research endeavors and in research outputs such as presentations, reports, and/or publications, extending beyond the specific scope of this project.	De-identified	De-identified	De-identified	De-identified	De-identified	De-identified	De-identified	6	3rd year	Full-time student	Regular student (enrolled in block section)	Proficient	Yes	4	4	4	4	4	4	4	4	5	2	4	5	4	4	4	5	5	4	5	4	4	4	4	5	5	3	4	5	5	5	5	5
169	De-identified	I agree to participate in this study.	I agree to the collection and analysis of information I provide.	I agree for my data to be included in future research endeavors and in research outputs such as presentations, reports, and/or publications, extending beyond the specific scope of this project.	De-identified	De-identified	De-identified	De-identified	De-identified	De-identified	De-identified	5	3rd year	Full-time student	Regular student (enrolled in block section)	Somewhat Proficient	Yes	2	3	4	3	4	3	5	4	5	1	5	2	5	4	5	6	6	6	2	6	4	6	5	5	5	4	4	3	5	5	5	5
170	De-identified	I agree to participate in this study.	I agree to the collection and analysis of information I provide.	I agree for my data to be included in future research endeavors and in research outputs such as presentations, reports, and/or publications, extending beyond the specific scope of this project.	De-identified	De-identified	De-identified	De-identified	De-identified	De-identified	De-identified	6	3rd year	Full-time student	Regular student (enrolled in block section)	Proficient	Yes	5	2	3	3	4	6	4	5	6	3	5	4	6	6	3	6	5	3	6	4	2	6	4	4	4	3	4	4	6	6	6	3
171	De-identified	I agree to participate in this study.	I agree to the collection and analysis of information I provide.	I agree for my data to be included in future research endeavors and in research outputs such as presentations, reports, and/or publications, extending beyond the specific scope of this project.	De-identified	De-identified	De-identified	De-identified	De-identified	De-identified	De-identified	7	3rd year	Full-time student	Regular student (enrolled in block section)	Proficient	Yes	5	4	3	3	4	4	4	4	4	3	4	4	5	5	4	6	6	5	3	5	5	5	5	5	5	3	5	5	5	5	4	5
172	De-identified	I agree to participate in this study.	I agree to the collection and analysis of information I provide.	I agree for my data to be included in future research endeavors and in research outputs such as presentations, reports, and/or publications, extending beyond the specific scope of this project.	De-identified	De-identified	De-identified	De-identified	De-identified	De-identified	De-identified	6	3rd year	Full-time student	Regular student (enrolled in block section)	Proficient	Yes	3	5	6	3	5	6	5	6	5	1	4	4	6	6	3	6	6	1	4	6	6	5	6	6	2	2	2	6	6	6	6	1
173	De-identified	I agree to participate in this study.	I agree to the collection and analysis of information I provide.	I agree for my data to be included in future research endeavors and in research outputs such as presentations, reports, and/or publications, extending beyond the specific scope of this project.	De-identified	De-identified	De-identified	De-identified	De-identified	De-identified	De-identified	6	2nd year	Full-time student	Regular student (enrolled in block section)	Proficient	Yes	5	6	4	3	4	4	2	6	6	2	6	5	5	5	5	5	6	6	2	6	4	5	5	5	5	4	4	6	6	6	6	5
174	De-identified	I agree to participate in this study.	I agree to the collection and analysis of information I provide.	I agree for my data to be included in future research endeavors and in research outputs such as presentations, reports, and/or publications, extending beyond the specific scope of this project.	De-identified	De-identified	De-identified	De-identified	De-identified	De-identified	De-identified	5	3rd year	Full-time student	Regular student (enrolled in block section)	Very Proficient	Yes	5	5	4	6	4	6	6	6	6	2	6	6	6	6	6	6	6	4	1	5	4	5	5	4	4	6	6	5	5	6	6	6
175	De-identified	I agree to participate in this study.	I agree to the collection and analysis of information I provide.	I agree for my data to be included in future research endeavors and in research outputs such as presentations, reports, and/or publications, extending beyond the specific scope of this project.	De-identified	De-identified	De-identified	De-identified	De-identified	De-identified	De-identified	6	3rd year	Full-time student	Regular student (enrolled in block section)	Proficient	Yes	5	6	4	4	4	5	5	4	6	3	5	5	4	4	6	6	6	5	2	4	4	4	5	4	5	4	4	4	5	6	6	6
176	De-identified	I agree to participate in this study.	I agree to the collection and analysis of information I provide.	I agree for my data to be included in future research endeavors and in research outputs such as presentations, reports, and/or publications, extending beyond the specific scope of this project.	De-identified	De-identified	De-identified	De-identified	De-identified	De-identified	De-identified	6	2nd year	Full-time student	Regular student (enrolled in block section)	Somewhat Proficient	Yes	4	3	4	3	3	4	3	4	3	3	2	1	2	2	2	4	2	4	5	4	4	4	2	4	4	4	4	4	4	4	4	2
177	De-identified	I agree to participate in this study.	I agree to the collection and analysis of information I provide.	I agree for my data to be included in future research endeavors and in research outputs such as presentations, reports, and/or publications, extending beyond the specific scope of this project.	De-identified	De-identified	De-identified	De-identified	De-identified	De-identified	De-identified	8	3rd year	Full-time student	Regular student (enrolled in block section)	Proficient	Yes	5	3	4	5	5	6	5	5	5	3	4	5	5	3	1	5	6	4	2	6	5	5	4	5	5	4	4	6	5	5	6	5
178	De-identified	I agree to participate in this study.	I agree to the collection and analysis of information I provide.	I agree for my data to be included in future research endeavors and in research outputs such as presentations, reports, and/or publications, extending beyond the specific scope of this project.	De-identified	De-identified	De-identified	De-identified	De-identified	De-identified	De-identified	6	2nd year	Full-time student	Regular student (enrolled in block section)	Proficient	Yes	3	3	4	4	4	4	4	4	5	3	5	5	5	5	4	5	4	4	4	4	3	5	4	4	5	4	4	5	5	5	5	3
179	De-identified	I agree to participate in this study.	I agree to the collection and analysis of information I provide.	I agree for my data to be included in future research endeavors and in research outputs such as presentations, reports, and/or publications, extending beyond the specific scope of this project.	De-identified	De-identified	De-identified	De-identified	De-identified	De-identified	De-identified	5	3rd year	Full-time student	Regular student (enrolled in block section)	Proficient	Yes	5	4	5	4	5	4	5	5	5	3	5	4	5	5	4	5	5	4	3	5	1	5	3	4	4	3	5	5	4	5	4	5
180	De-identified	I agree to participate in this study.	I agree to the collection and analysis of information I provide.	I agree for my data to be included in future research endeavors and in research outputs such as presentations, reports, and/or publications, extending beyond the specific scope of this project.	De-identified	De-identified	De-identified	De-identified	De-identified	De-identified	De-identified	6	2nd year	Working student	Regular student (enrolled in block section)	Proficient	Yes	2	4	2	3	4	3	4	5	4	6	5	5	3	4	4	5	6	5	2	1	4	6	5	6	4	4	5	5	5	6	4	5
181	De-identified	I agree to participate in this study.	I agree to the collection and analysis of information I provide.	I agree for my data to be included in future research endeavors and in research outputs such as presentations, reports, and/or publications, extending beyond the specific scope of this project.	De-identified	De-identified	De-identified	De-identified	De-identified	De-identified	De-identified	6	3rd year	Full-time student	Regular student (enrolled in block section)	Somewhat Proficient	Yes	1	5	4	2	5	4	4	5	5	3	4	4	5	5	4	6	5	5	6	5	1	5	5	4	4	4	4	1	1	6	4	5
182	De-identified	I agree to participate in this study.	I agree to the collection and analysis of information I provide.	I agree for my data to be included in future research endeavors and in research outputs such as presentations, reports, and/or publications, extending beyond the specific scope of this project.	De-identified	De-identified	De-identified	De-identified	De-identified	De-identified	De-identified	5	2nd year	Full-time student	Regular student (enrolled in block section)	Proficient	Yes	4	3	5	5	4	5	5	5	5	2	5	4	4	5	1	2	5	5	3	4	3	6	4	3	4	5	4	5	3	4	4	4
183	De-identified	I agree to participate in this study.	I agree to the collection and analysis of information I provide.	I agree for my data to be included in future research endeavors and in research outputs such as presentations, reports, and/or publications, extending beyond the specific scope of this project.	De-identified	De-identified	De-identified	De-identified	De-identified	De-identified	De-identified	7	3rd year	Full-time student	Regular student (enrolled in block section)	Proficient	Yes	4	4	4	4	5	4	4	4	5	5	4	4	4	4	4	5	4	5	3	5	5	4	4	5	4	3	5	5	5	5	5	5
184	De-identified	I agree to participate in this study.	I agree to the collection and analysis of information I provide.	I agree for my data to be included in future research endeavors and in research outputs such as presentations, reports, and/or publications, extending beyond the specific scope of this project.	De-identified	De-identified	De-identified	De-identified	De-identified	De-identified	De-identified	6	3rd year	Full-time student	Irregular student	Very Proficient	Yes	5	4	5	4	6	5	4	5	5	1	5	4	5	6	4	6	6	5	2	5	5	6	6	5	4	2	4	5	5	4	6	5
185	De-identified	I agree to participate in this study.	I agree to the collection and analysis of information I provide.	I agree for my data to be included in future research endeavors and in research outputs such as presentations, reports, and/or publications, extending beyond the specific scope of this project.	De-identified	De-identified	De-identified	De-identified	De-identified	De-identified	De-identified	7	3rd year	Full-time student	Irregular student	Very Proficient	Yes	3	5	4	3	5	5	4	5	4	2	4	3	4	5	2	5	5	3	2	4	4	6	5	4	4	2	5	5	5	5	4	4
186	De-identified	I agree to participate in this study.	I agree to the collection and analysis of information I provide.	I agree for my data to be included in future research endeavors and in research outputs such as presentations, reports, and/or publications, extending beyond the specific scope of this project.	De-identified	De-identified	De-identified	De-identified	De-identified	De-identified	De-identified	10	4th year	Full-time student	Regular student (enrolled in block section)	Very Proficient	Yes	6	6	4	4	6	6	6	6	6	3	6	6	6	6	6	6	6	6	2	6	6	6	5	6	5	3	6	6	6	6	6	6
187	De-identified	I agree to participate in this study.	I agree to the collection and analysis of information I provide.	I agree for my data to be included in future research endeavors and in research outputs such as presentations, reports, and/or publications, extending beyond the specific scope of this project.	De-identified	De-identified	De-identified	De-identified	De-identified	De-identified	De-identified	8	2nd year	Full-time student	Regular student (enrolled in block section)	Proficient	Yes	6	5	4	5	5	4	4	5	4	4	5	5	5	4	3	6	6	6	2	6	4	6	6	6	5	4	5	5	6	4	6	6
188	De-identified	I agree to participate in this study.	I agree to the collection and analysis of information I provide.	I agree for my data to be included in future research endeavors and in research outputs such as presentations, reports, and/or publications, extending beyond the specific scope of this project.	De-identified	De-identified	De-identified	De-identified	De-identified	De-identified	De-identified	6	2nd year	Full-time student	Regular student (enrolled in block section)	Somewhat Proficient	Yes	6	5	5	6	5	6	6	6	6	3	6	5	6	5	5	6	5	5	3	5	6	5	6	5	5	4	5	5	6	5	4	6
189	De-identified	I agree to participate in this study.	I agree to the collection and analysis of information I provide.	I agree for my data to be included in future research endeavors and in research outputs such as presentations, reports, and/or publications, extending beyond the specific scope of this project.	De-identified	De-identified	De-identified	De-identified	De-identified	De-identified	De-identified	7	3rd year	Full-time student	Regular student (enrolled in block section)	Proficient	Yes	3	4	4	3	4	3	5	5	5	3	6	1	4	6	1	6	6	3	2	5	3	5	5	5	3	4	4	5	4	4	5	6
190	De-identified	I agree to participate in this study.	I agree to the collection and analysis of information I provide.	I agree for my data to be included in future research endeavors and in research outputs such as presentations, reports, and/or publications, extending beyond the specific scope of this project.	De-identified	De-identified	De-identified	De-identified	De-identified	De-identified	De-identified	6	3rd year	Full-time student	Regular student (enrolled in block section)	Somewhat Proficient	Yes	4	1	4	4	4	4	4	4	4	3	5	5	4	4	4	6	1	4	4	4	4	4	3	4	6	6	4	4	5	5	4	2
191	De-identified	I agree to participate in this study.	I agree to the collection and analysis of information I provide.	I agree for my data to be included in future research endeavors and in research outputs such as presentations, reports, and/or publications, extending beyond the specific scope of this project.	De-identified	De-identified	De-identified	De-identified	De-identified	De-identified	De-identified	8	2nd year	Full-time student	Irregular student	Somewhat Proficient	Yes	3	3	3	3	3	4	3	4	4	4	4	3	4	4	3	4	4	4	4	4	4	4	4	4	4	3	3	4	4	4	4	4
192	De-identified	I agree to participate in this study.	I agree to the collection and analysis of information I provide.	I agree for my data to be included in future research endeavors and in research outputs such as presentations, reports, and/or publications, extending beyond the specific scope of this project.	De-identified	De-identified	De-identified	De-identified	De-identified	De-identified	De-identified	3	2nd year	Full-time student	Regular student (enrolled in block section)	Proficient	Yes	6	6	4	4	5	5	6	1	6	3	5	5	5	5	4	5	6	5	5	6	4	6	5	4	6	6	4	6	5	6	6	6
193	De-identified	I agree to participate in this study.	I agree to the collection and analysis of information I provide.	I agree for my data to be included in future research endeavors and in research outputs such as presentations, reports, and/or publications, extending beyond the specific scope of this project.	De-identified	De-identified	De-identified	De-identified	De-identified	De-identified	De-identified	2	2nd year	Full-time student	Irregular student	Proficient	Yes	3	6	6	2	6	3	4	6	3	4	4	6	3	4	4	5	3	4	2	6	2	4	4	5	4	4	4	4	6	2	5	5
194	De-identified	I agree to participate in this study.	I agree to the collection and analysis of information I provide.	I agree for my data to be included in future research endeavors and in research outputs such as presentations, reports, and/or publications, extending beyond the specific scope of this project.	De-identified	De-identified	De-identified	De-identified	De-identified	De-identified	De-identified	3	2nd year	Working student	Irregular student	Proficient	Yes	5	4	4	4	4	4	4	4	5	3	4	4	4	4	4	5	4	5	2	5	5	6	5	6	4	4	4	6	4	5	5	5
195	De-identified	I agree to participate in this study.	I agree to the collection and analysis of information I provide.	I agree for my data to be included in future research endeavors and in research outputs such as presentations, reports, and/or publications, extending beyond the specific scope of this project.	De-identified	De-identified	De-identified	De-identified	De-identified	De-identified	De-identified	7	3rd year	Full-time student	Regular student (enrolled in block section)	Proficient	Yes	6	5	5	5	5	6	3	6	5	6	5	5	5	5	4	6	6	4	1	4	3	5	6	6	4	2	5	5	5	5	4	5
196	De-identified	I agree to participate in this study.	I agree to the collection and analysis of information I provide.	I agree for my data to be included in future research endeavors and in research outputs such as presentations, reports, and/or publications, extending beyond the specific scope of this project.	De-identified	De-identified	De-identified	De-identified	De-identified	De-identified	De-identified	6	3rd year	Full-time student	Regular student (enrolled in block section)	Very Proficient	Yes	5	6	4	2	4	4	4	5	6	4	5	4	5	6	5	4	5	5	3	4	3	4	5	3	5	4	4	5	5	5	3	6
197	De-identified	I agree to participate in this study.	I agree to the collection and analysis of information I provide.	I agree for my data to be included in future research endeavors and in research outputs such as presentations, reports, and/or publications, extending beyond the specific scope of this project.	De-identified	De-identified	De-identified	De-identified	De-identified	De-identified	De-identified	5	3rd year	Full-time student	Regular student (enrolled in block section)	Proficient	Yes	5	5	2	3	3	4	4	6	6	3	5	6	5	5	2	4	6	4	4	4	2	5	4	6	5	4	4	5	5	4	5	5
198	De-identified	I agree to participate in this study.	I agree to the collection and analysis of information I provide.	I agree for my data to be included in future research endeavors and in research outputs such as presentations, reports, and/or publications, extending beyond the specific scope of this project.	De-identified	De-identified	De-identified	De-identified	De-identified	De-identified	De-identified	5	2nd year	Full-time student	Regular student (enrolled in block section)	Very Proficient	Yes	4	2	4	3	4	4	3	4	5	2	4	4	4	4	3	5	6	3	2	5	4	5	5	4	4	4	3	4	5	4	4	6
199	De-identified	I agree to participate in this study.	I agree to the collection and analysis of information I provide.	I agree for my data to be included in future research endeavors and in research outputs such as presentations, reports, and/or publications, extending beyond the specific scope of this project.	De-identified	De-identified	De-identified	De-identified	De-identified	De-identified	De-identified	5	4th year	Full-time student	Irregular student	Very Proficient	Yes	6	5	1	6	4	6	6	6	6	5	6	6	5	5	5	6	6	6	6	6	4	6	6	6	6	4	6	6	6	6	6	6
200	De-identified	I agree to participate in this study.	I agree to the collection and analysis of information I provide.	I agree for my data to be included in future research endeavors and in research outputs such as presentations, reports, and/or publications, extending beyond the specific scope of this project.	De-identified	De-identified	De-identified	De-identified	De-identified	De-identified	De-identified	8	2nd year	Full-time student	Regular student (enrolled in block section)	Somewhat Proficient	Yes	4	4	4	4	4	4	4	5	6	6	4	5	5	5	3	6	6	6	1	6	4	6	5	6	6	4	5	4	6	4	6	4
201	De-identified	I agree to participate in this study.	I agree to the collection and analysis of information I provide.	I agree for my data to be included in future research endeavors and in research outputs such as presentations, reports, and/or publications, extending beyond the specific scope of this project.	De-identified	De-identified	De-identified	De-identified	De-identified	De-identified	De-identified	7	3rd year	Full-time student	Regular student (enrolled in block section)	Very Proficient	Yes	3	5	3	3	3	3	3	3	5	3	5	4	4	5	3	6	6	5	2	6	5	5	6	5	6	3	5	4	4	4	4	6
202	De-identified	I agree to participate in this study.	I agree to the collection and analysis of information I provide.	I agree for my data to be included in future research endeavors and in research outputs such as presentations, reports, and/or publications, extending beyond the specific scope of this project.	De-identified	De-identified	De-identified	De-identified	De-identified	De-identified	De-identified	8	3rd year	Full-time student	Regular student (enrolled in block section)	Proficient	Yes	5	5	4	4	5	5	4	5	5	4	5	4	5	5	1	5	5	5	2	5	2	5	4	5	5	3	3	4	5	4	5	5
203	De-identified	I agree to participate in this study.	I agree to the collection and analysis of information I provide.	I agree for my data to be included in future research endeavors and in research outputs such as presentations, reports, and/or publications, extending beyond the specific scope of this project.	De-identified	De-identified	De-identified	De-identified	De-identified	De-identified	De-identified	5	3rd year	Full-time student	Regular student (enrolled in block section)	Somewhat Proficient	Yes	6	5	4	5	5	4	4	3	5	3	5	5	5	6	1	6	5	5	4	4	2	6	5	4	5	2	2	6	4	5	4	6
204	De-identified	I agree to participate in this study.	I agree to the collection and analysis of information I provide.	I agree for my data to be included in future research endeavors and in research outputs such as presentations, reports, and/or publications, extending beyond the specific scope of this project.	De-identified	De-identified	De-identified	De-identified	De-identified	De-identified	De-identified	4	2nd year	Full-time student	Irregular student	Proficient	Yes	3	2	4	4	3	4	4	5	4	4	4	5	5	4	2	5	5	4	4	5	2	5	4	5	4	4	5	5	3	4	5	5
205	De-identified	I agree to participate in this study.	I agree to the collection and analysis of information I provide.	I agree for my data to be included in future research endeavors and in research outputs such as presentations, reports, and/or publications, extending beyond the specific scope of this project.	De-identified	De-identified	De-identified	De-identified	De-identified	De-identified	De-identified	6	3rd year	Full-time student	Regular student (enrolled in block section)	Proficient	Yes	5	3	4	4	4	4	5	4	5	4	4	4	5	5	4	4	5	6	3	4	4	4	5	4	4	4	4	4	4	4	5	5
206	De-identified	I agree to participate in this study.	I agree to the collection and analysis of information I provide.	I agree for my data to be included in future research endeavors and in research outputs such as presentations, reports, and/or publications, extending beyond the specific scope of this project.	De-identified	De-identified	De-identified	De-identified	De-identified	De-identified	De-identified	6	3rd year	Full-time student	Regular student (enrolled in block section)	Proficient	Yes	4	3	1	4	5	4	6	6	6	4	5	1	6	6	3	6	6	4	5	5	4	3	4	6	5	4	4	6	5	4	6	6
207	De-identified	I agree to participate in this study.	I agree to the collection and analysis of information I provide.	I agree for my data to be included in future research endeavors and in research outputs such as presentations, reports, and/or publications, extending beyond the specific scope of this project.	De-identified	De-identified	De-identified	De-identified	De-identified	De-identified	De-identified	2	3rd year	Full-time student	Regular student (enrolled in block section)	Somewhat Proficient	Yes	2	1	4	4	4	4	3	4	6	4	5	3	5	5	2	6	6	4	3	6	5	6	6	4	6	5	5	4	5	6	3	6
208	De-identified	I agree to participate in this study.	I agree to the collection and analysis of information I provide.	I agree for my data to be included in future research endeavors and in research outputs such as presentations, reports, and/or publications, extending beyond the specific scope of this project.	De-identified	De-identified	De-identified	De-identified	De-identified	De-identified	De-identified	5	3rd year	Full-time student	Regular student (enrolled in block section)	Proficient	Yes	4	4	5	4	4	4	4	4	4	4	4	4	5	4	2	4	6	4	4	4	3	5	4	4	4	4	4	4	4	5	4	5
209	De-identified	I agree to participate in this study.	I agree to the collection and analysis of information I provide.	I agree for my data to be included in future research endeavors and in research outputs such as presentations, reports, and/or publications, extending beyond the specific scope of this project.	De-identified	De-identified	De-identified	De-identified	De-identified	De-identified	De-identified	6	3rd year	Full-time student	Regular student (enrolled in block section)	Proficient	Yes	5	6	5	4	5	4	5	5	4	4	4	4	5	5	5	5	6	6	3	6	3	5	5	5	4	4	4	5	6	5	5	4
210	De-identified	I agree to participate in this study.	I agree to the collection and analysis of information I provide.	I agree for my data to be included in future research endeavors and in research outputs such as presentations, reports, and/or publications, extending beyond the specific scope of this project.	De-identified	De-identified	De-identified	De-identified	De-identified	De-identified	De-identified	7	3rd year	Full-time student	Regular student (enrolled in block section)	Proficient	Yes	5	5	5	4	5	5	5	5	6	5	5	4	5	5	5	6	6	6	5	6	5	6	5	6	5	5	5	4	6	6	6	6
211	De-identified	I agree to participate in this study.	I agree to the collection and analysis of information I provide.	I agree for my data to be included in future research endeavors and in research outputs such as presentations, reports, and/or publications, extending beyond the specific scope of this project.	De-identified	De-identified	De-identified	De-identified	De-identified	De-identified	De-identified	6	3rd year	Full-time student	Regular student (enrolled in block section)	Proficient	Yes	5	4	4	5	5	5	5	5	5	4	5	5	5	5	3	5	6	6	2	6	5	6	6	5	5	3	5	5	5	5	5	6
212	De-identified	I agree to participate in this study.	I agree to the collection and analysis of information I provide.	I agree for my data to be included in future research endeavors and in research outputs such as presentations, reports, and/or publications, extending beyond the specific scope of this project.	De-identified	De-identified	De-identified	De-identified	De-identified	De-identified	De-identified	5	3rd year	Full-time student	Regular student (enrolled in block section)	Proficient	Yes	2	2	5	5	3	3	5	4	5	5	4	5	4	4	1	5	5	5	5	5	3	5	4	4	4	4	5	5	4	5	4	5
213	De-identified	I agree to participate in this study.	I agree to the collection and analysis of information I provide.	I agree for my data to be included in future research endeavors and in research outputs such as presentations, reports, and/or publications, extending beyond the specific scope of this project.	De-identified	De-identified	De-identified	De-identified	De-identified	De-identified	De-identified	4	3rd year	Full-time student	Regular student (enrolled in block section)	Somewhat Proficient	Yes	4	3	4	4	4	4	3	4	5	4	4	3	5	5	5	4	5	4	2	4	2	5	4	4	4	3	4	3	4	4	5	5
214	De-identified	I agree to participate in this study.	I agree to the collection and analysis of information I provide.	I agree for my data to be included in future research endeavors and in research outputs such as presentations, reports, and/or publications, extending beyond the specific scope of this project.	De-identified	De-identified	De-identified	De-identified	De-identified	De-identified	De-identified	5	2nd year	Full-time student	Irregular student	Proficient	Yes	5	5	5	5	4	5	4	5	5	2	5	4	5	5	4	6	5	4	6	4	4	5	4	4	5	5	4	4	5	5	4	5
215	De-identified	I agree to participate in this study.	I agree to the collection and analysis of information I provide.	I agree for my data to be included in future research endeavors and in research outputs such as presentations, reports, and/or publications, extending beyond the specific scope of this project.	De-identified	De-identified	De-identified	De-identified	De-identified	De-identified	De-identified	7	2nd year	Full-time student	Regular student (enrolled in block section)	Proficient	Yes	4	3	4	4	4	4	4	5	4	3	4	4	4	4	4	5	4	4	3	5	2	5	4	4	5	5	4	4	5	5	4	4
216	De-identified	I agree to participate in this study.	I agree to the collection and analysis of information I provide.	I agree for my data to be included in future research endeavors and in research outputs such as presentations, reports, and/or publications, extending beyond the specific scope of this project.	De-identified	De-identified	De-identified	De-identified	De-identified	De-identified	De-identified	5	2nd year	Full-time student	Irregular student	Very Proficient	Yes	3	4	4	3	4	3	5	4	4	3	4	4	4	5	5	5	5	5	3	4	4	5	4	4	5	1	5	5	5	4	5	4
217	De-identified	I agree to participate in this study.	I agree to the collection and analysis of information I provide.	I agree for my data to be included in future research endeavors and in research outputs such as presentations, reports, and/or publications, extending beyond the specific scope of this project.	De-identified	De-identified	De-identified	De-identified	De-identified	De-identified	De-identified	7	3rd year	Full-time student	Regular student (enrolled in block section)	Somewhat Proficient	Yes	4	4	6	4	4	4	3	6	6	3	6	6	6	4	4	6	6	4	6	6	4	6	6	6	4	6	6	5	6	4	6	6
218	De-identified	I agree to participate in this study.	I agree to the collection and analysis of information I provide.	I agree for my data to be included in future research endeavors and in research outputs such as presentations, reports, and/or publications, extending beyond the specific scope of this project.	De-identified	De-identified	De-identified	De-identified	De-identified	De-identified	De-identified	4	4th year	Full-time student	Regular student (enrolled in block section)	Proficient	Yes	5	5	6	2	6	5	4	4	4	2	4	5	5	5	1	5	5	5	2	5	4	5	4	4	4	5	5	5	5	3	5	6
219	De-identified	I agree to participate in this study.	I agree to the collection and analysis of information I provide.	I agree for my data to be included in future research endeavors and in research outputs such as presentations, reports, and/or publications, extending beyond the specific scope of this project.	De-identified	De-identified	De-identified	De-identified	De-identified	De-identified	De-identified	5	3rd year	Full-time student	Regular student (enrolled in block section)	Proficient	Yes	4	4	5	4	4	5	5	6	5	1	5	4	5	6	5	6	5	5	2	6	3	5	6	5	5	2	4	4	4	6	5	6
220	De-identified	I agree to participate in this study.	I agree to the collection and analysis of information I provide.	I agree for my data to be included in future research endeavors and in research outputs such as presentations, reports, and/or publications, extending beyond the specific scope of this project.	De-identified	De-identified	De-identified	De-identified	De-identified	De-identified	De-identified	7	2nd year	Full-time student	Regular student (enrolled in block section)	Proficient	Yes	5	4	5	5	5	6	4	5	5	1	6	5	5	5	5	6	6	6	2	5	4	5	6	6	5	4	4	5	6	6	5	6
221	De-identified	I agree to participate in this study.	I agree to the collection and analysis of information I provide.	I agree for my data to be included in future research endeavors and in research outputs such as presentations, reports, and/or publications, extending beyond the specific scope of this project.	De-identified	De-identified	De-identified	De-identified	De-identified	De-identified	De-identified	5	2nd year	Full-time student	Regular student (enrolled in block section)	Somewhat Proficient	Yes	3	1	3	2	2	2	3	4	3	4	3	3	3	3	3	5	5	4	2	5	2	4	4	6	3	5	4	5	3	3	5	5
222	De-identified	I agree to participate in this study.	I agree to the collection and analysis of information I provide.	I agree for my data to be included in future research endeavors and in research outputs such as presentations, reports, and/or publications, extending beyond the specific scope of this project.	De-identified	De-identified	De-identified	De-identified	De-identified	De-identified	De-identified	6	3rd year	Full-time student	Regular student (enrolled in block section)	Very Proficient	Yes	6	5	5	5	5	5	5	5	5	1	5	5	5	5	3	6	6	5	1	6	5	6	6	5	4	2	5	4	5	5	5	5
223	De-identified	I agree to participate in this study.	I agree to the collection and analysis of information I provide.	I agree for my data to be included in future research endeavors and in research outputs such as presentations, reports, and/or publications, extending beyond the specific scope of this project.	De-identified	De-identified	De-identified	De-identified	De-identified	De-identified	De-identified	6	2nd year	Working student	Regular student (enrolled in block section)	Proficient	Yes	5	4	4	4	5	4	4	5	5	5	5	5	5	5	3	6	6	6	5	6	3	5	5	6	4	3	5	4	5	5	5	5
224	De-identified	I agree to participate in this study.	I agree to the collection and analysis of information I provide.	I agree for my data to be included in future research endeavors and in research outputs such as presentations, reports, and/or publications, extending beyond the specific scope of this project.	De-identified	De-identified	De-identified	De-identified	De-identified	De-identified	De-identified	7	2nd year	Full-time student	Regular student (enrolled in block section)	Very Proficient	Yes	5	3	5	4	4	4	5	5	5	2	5	5	5	5	4	5	5	5	3	6	3	5	5	5	5	6	5	2	5	5	6	6
225	De-identified	I agree to participate in this study.	I agree to the collection and analysis of information I provide.	I agree for my data to be included in future research endeavors and in research outputs such as presentations, reports, and/or publications, extending beyond the specific scope of this project.	De-identified	De-identified	De-identified	De-identified	De-identified	De-identified	De-identified	6	2nd year	Full-time student	Irregular student	Somewhat Proficient	Yes	4	4	3	6	3	3	6	6	5	4	5	2	4	5	5	6	6	6	3	6	5	3	6	6	5	4	5	6	6	3	6	4
226	De-identified	I agree to participate in this study.	I agree to the collection and analysis of information I provide.	I agree for my data to be included in future research endeavors and in research outputs such as presentations, reports, and/or publications, extending beyond the specific scope of this project.	De-identified	De-identified	De-identified	De-identified	De-identified	De-identified	De-identified	5	3rd year	Full-time student	Regular student (enrolled in block section)	Very Proficient	Yes	5	4	4	4	4	5	4	5	5	2	4	3	6	4	2	5	6	5	2	5	1	5	5	5	4	1	4	6	5	5	4	4
227	De-identified	I agree to participate in this study.	I agree to the collection and analysis of information I provide.	I agree for my data to be included in future research endeavors and in research outputs such as presentations, reports, and/or publications, extending beyond the specific scope of this project.	De-identified	De-identified	De-identified	De-identified	De-identified	De-identified	De-identified	7	3rd year	Full-time student	Regular student (enrolled in block section)	Proficient	Yes	4	5	5	4	5	5	5	5	5	2	5	5	5	5	3	5	5	5	2	5	2	5	5	5	5	2	5	5	5	5	5	5
228	De-identified	I agree to participate in this study.	I agree to the collection and analysis of information I provide.	I agree for my data to be included in future research endeavors and in research outputs such as presentations, reports, and/or publications, extending beyond the specific scope of this project.	De-identified	De-identified	De-identified	De-identified	De-identified	De-identified	De-identified	6	3rd year	Full-time student	Regular student (enrolled in block section)	Proficient	Yes	5	3	5	6	6	6	5	6	5	2	6	5	5	5	5	6	5	6	3	6	5	5	6	6	6	5	4	6	6	5	6	6
229	De-identified	I agree to participate in this study.	I agree to the collection and analysis of information I provide.	I agree for my data to be included in future research endeavors and in research outputs such as presentations, reports, and/or publications, extending beyond the specific scope of this project.	De-identified	De-identified	De-identified	De-identified	De-identified	De-identified	De-identified	5	2nd year	Full-time student	Regular student (enrolled in block section)	Proficient	Yes	5	2	5	4	5	5	5	6	5	3	5	3	5	5	5	5	6	4	2	5	4	5	5	5	5	4	4	5	5	5	5	3
230	De-identified	I agree to participate in this study.	I agree to the collection and analysis of information I provide.	I agree for my data to be included in future research endeavors and in research outputs such as presentations, reports, and/or publications, extending beyond the specific scope of this project.	De-identified	De-identified	De-identified	De-identified	De-identified	De-identified	De-identified	8	3rd year	Working student	Regular student (enrolled in block section)	Proficient	Yes	6	5	4	5	6	5	5	5	6	3	4	4	5	5	1	6	6	3	1	6	3	6	6	6	5	3	5	4	5	4	6	4
231	De-identified	I agree to participate in this study.	I agree to the collection and analysis of information I provide.	I agree for my data to be included in future research endeavors and in research outputs such as presentations, reports, and/or publications, extending beyond the specific scope of this project.	De-identified	De-identified	De-identified	De-identified	De-identified	De-identified	De-identified	5	3rd year	Full-time student	Regular student (enrolled in block section)	Proficient	Yes	5	5	5	5	5	5	5	6	5	2	5	5	5	6	3	5	5	5	2	6	5	5	5	5	5	2	5	5	5	5	5	6
232	De-identified	I agree to participate in this study.	I agree to the collection and analysis of information I provide.	I agree for my data to be included in future research endeavors and in research outputs such as presentations, reports, and/or publications, extending beyond the specific scope of this project.	De-identified	De-identified	De-identified	De-identified	De-identified	De-identified	De-identified	4	3rd year	Full-time student	Regular student (enrolled in block section)	Proficient	Yes	3	2	4	4	4	4	4	5	4	2	4	3	5	4	2	6	5	5	2	5	2	5	5	5	4	2	3	3	4	6	5	5
233	De-identified	I agree to participate in this study.	I agree to the collection and analysis of information I provide.	I agree for my data to be included in future research endeavors and in research outputs such as presentations, reports, and/or publications, extending beyond the specific scope of this project.	De-identified	De-identified	De-identified	De-identified	De-identified	De-identified	De-identified	7	3rd year	Full-time student	Irregular student	Proficient	Yes	5	5	5	5	4	6	5	6	6	4	5	5	6	6	5	4	5	4	5	6	3	5	4	5	4	3	4	6	6	5	5	5
234	De-identified	I agree to participate in this study.	I agree to the collection and analysis of information I provide.	I agree for my data to be included in future research endeavors and in research outputs such as presentations, reports, and/or publications, extending beyond the specific scope of this project.	De-identified	De-identified	De-identified	De-identified	De-identified	De-identified	De-identified	8	3rd year	Full-time student	Regular student (enrolled in block section)	Proficient	Yes	2	3	4	4	4	3	3	4	4	4	5	3	4	5	4	4	5	3	4	4	3	5	4	4	4	3	4	4	3	3	5	4
235	De-identified	I agree to participate in this study.	I agree to the collection and analysis of information I provide.	I agree for my data to be included in future research endeavors and in research outputs such as presentations, reports, and/or publications, extending beyond the specific scope of this project.	De-identified	De-identified	De-identified	De-identified	De-identified	De-identified	De-identified	7	3rd year	Full-time student	Regular student (enrolled in block section)	Proficient	Yes	3	3	3	4	3	4	4	5	5	3	5	4	5	5	4	5	4	3	2	4	3	6	4	5	3	3	4	3	6	4	5	2
236	De-identified	I agree to participate in this study.	I agree to the collection and analysis of information I provide.	I agree for my data to be included in future research endeavors and in research outputs such as presentations, reports, and/or publications, extending beyond the specific scope of this project.	De-identified	De-identified	De-identified	De-identified	De-identified	De-identified	De-identified	5	3rd year	Full-time student	Regular student (enrolled in block section)	Somewhat Proficient	Yes	4	4	5	5	4	5	2	5	4	4	4	4	5	5	4	4	4	4	2	4	3	4	3	4	4	4	5	3	4	3	5	4
237	De-identified	I agree to participate in this study.	I agree to the collection and analysis of information I provide.	I agree for my data to be included in future research endeavors and in research outputs such as presentations, reports, and/or publications, extending beyond the specific scope of this project.	De-identified	De-identified	De-identified	De-identified	De-identified	De-identified	De-identified	5	3rd year	Full-time student	Regular student (enrolled in block section)	Proficient	Yes	3	5	4	4	5	5	5	5	5	3	5	5	5	5	3	5	5	4	4	5	6	4	5	5	5	3	5	5	5	5	5	5
238	De-identified	I agree to participate in this study.	I agree to the collection and analysis of information I provide.	I agree for my data to be included in future research endeavors and in research outputs such as presentations, reports, and/or publications, extending beyond the specific scope of this project.	De-identified	De-identified	De-identified	De-identified	De-identified	De-identified	De-identified	5	2nd year	Full-time student	Regular student (enrolled in block section)	Proficient	Yes	5	5	5	4	5	6	5	5	6	3	6	6	5	5	3	6	6	6	3	6	6	6	6	6	5	4	5	5	6	6	6	5
239	De-identified	I agree to participate in this study.	I agree to the collection and analysis of information I provide.	I agree for my data to be included in future research endeavors and in research outputs such as presentations, reports, and/or publications, extending beyond the specific scope of this project.	De-identified	De-identified	De-identified	De-identified	De-identified	De-identified	De-identified	4	2nd year	Full-time student	Irregular student	Very Proficient	Yes	5	3	6	5	6	6	5	6	6	2	6	5	6	5	3	4	5	4	6	6	1	5	5	5	5	2	4	4	5	5	4	3
240	De-identified	I agree to participate in this study.	I agree to the collection and analysis of information I provide.	I agree for my data to be included in future research endeavors and in research outputs such as presentations, reports, and/or publications, extending beyond the specific scope of this project.	De-identified	De-identified	De-identified	De-identified	De-identified	De-identified	De-identified	8	2nd year	Working student	Irregular student	Very Proficient	Yes	5	5	4	5	5	5	4	5	5	3	5	5	5	5	3	5	5	5	4	5	2	5	4	5	4	6	5	6	4	5	5	5
241	De-identified	I agree to participate in this study.	I agree to the collection and analysis of information I provide.	I agree for my data to be included in future research endeavors and in research outputs such as presentations, reports, and/or publications, extending beyond the specific scope of this project.	De-identified	De-identified	De-identified	De-identified	De-identified	De-identified	De-identified	5	3rd year	Full-time student	Regular student (enrolled in block section)	Somewhat Proficient	Yes	5	3	5	4	6	5	5	5	6	2	6	4	6	5	4	6	5	5	1	6	3	5	5	5	4	3	5	5	6	6	5	6
242	De-identified	I agree to participate in this study.	I agree to the collection and analysis of information I provide.	I agree for my data to be included in future research endeavors and in research outputs such as presentations, reports, and/or publications, extending beyond the specific scope of this project.	De-identified	De-identified	De-identified	De-identified	De-identified	De-identified	De-identified	7	3rd year	Full-time student	Regular student (enrolled in block section)	Proficient	Yes	4	3	5	3	5	5	3	5	5	2	5	5	5	5	3	6	6	4	1	6	6	6	6	6	5	6	6	5	6	6	6	6
243	De-identified	I agree to participate in this study.	I agree to the collection and analysis of information I provide.	I agree for my data to be included in future research endeavors and in research outputs such as presentations, reports, and/or publications, extending beyond the specific scope of this project.	De-identified	De-identified	De-identified	De-identified	De-identified	De-identified	De-identified	7	3rd year	Full-time student	Regular student (enrolled in block section)	Proficient	Yes	5	3	5	5	4	4	4	3	5	4	5	4	5	6	5	6	6	6	3	6	6	5	6	5	6	5	5	4	6	6	6	6
244	De-identified	I agree to participate in this study.	I agree to the collection and analysis of information I provide.	I agree for my data to be included in future research endeavors and in research outputs such as presentations, reports, and/or publications, extending beyond the specific scope of this project.	De-identified	De-identified	De-identified	De-identified	De-identified	De-identified	De-identified	8	2nd year	Full-time student	Regular student (enrolled in block section)	Proficient	Yes	5	4	5	3	5	5	5	5	5	2	5	5	5	6	4	6	6	6	3	6	4	5	6	5	5	4	4	5	6	6	5	6
245	De-identified	I agree to participate in this study.	I agree to the collection and analysis of information I provide.	I agree for my data to be included in future research endeavors and in research outputs such as presentations, reports, and/or publications, extending beyond the specific scope of this project.	De-identified	De-identified	De-identified	De-identified	De-identified	De-identified	De-identified	6	3rd year	Full-time student	Regular student (enrolled in block section)	Proficient	Yes	5	4	5	5	5	5	4	6	6	2	5	6	5	6	2	5	6	5	2	5	3	5	5	5	4	4	5	5	5	5	5	5
246	De-identified	I agree to participate in this study.	I agree to the collection and analysis of information I provide.	I agree for my data to be included in future research endeavors and in research outputs such as presentations, reports, and/or publications, extending beyond the specific scope of this project.	De-identified	De-identified	De-identified	De-identified	De-identified	De-identified	De-identified	8	4th year	Full-time student	Regular student (enrolled in block section)	Proficient	Yes	5	6	4	4	5	5	5	5	5	2	5	5	5	4	3	6	6	6	2	6	3	5	6	6	5	2	5	5	4	5	5	6
247	De-identified	I agree to participate in this study.	I agree to the collection and analysis of information I provide.	I agree for my data to be included in future research endeavors and in research outputs such as presentations, reports, and/or publications, extending beyond the specific scope of this project.	De-identified	De-identified	De-identified	De-identified	De-identified	De-identified	De-identified	6	3rd year	Full-time student	Regular student (enrolled in block section)	Proficient	Yes	3	5	5	3	4	5	5	5	5	4	5	5	5	5	4	5	5	5	3	5	5	5	5	5	5	4	5	4	5	4	5	5
248	De-identified	I agree to participate in this study.	I agree to the collection and analysis of information I provide.	I agree for my data to be included in future research endeavors and in research outputs such as presentations, reports, and/or publications, extending beyond the specific scope of this project.	De-identified	De-identified	De-identified	De-identified	De-identified	De-identified	De-identified	7	4th year	Full-time student	Regular student (enrolled in block section)	Proficient	Yes	4	4	6	3	5	3	2	6	6	4	5	2	3	3	3	6	6	4	2	6	2	6	6	6	5	1	4	4	6	6	6	5
249	De-identified	I agree to participate in this study.	I agree to the collection and analysis of information I provide.	I agree for my data to be included in future research endeavors and in research outputs such as presentations, reports, and/or publications, extending beyond the specific scope of this project.	De-identified	De-identified	De-identified	De-identified	De-identified	De-identified	De-identified	6	3rd year	Full-time student	Regular student (enrolled in block section)	Very Proficient	Yes	4	4	5	4	5	6	5	6	6	1	5	6	5	6	5	6	6	6	1	6	5	6	6	6	5	2	4	5	6	6	6	5
250	De-identified	I agree to participate in this study.	I agree to the collection and analysis of information I provide.	I agree for my data to be included in future research endeavors and in research outputs such as presentations, reports, and/or publications, extending beyond the specific scope of this project.	De-identified	De-identified	De-identified	De-identified	De-identified	De-identified	De-identified	5	3rd year	Full-time student	Regular student (enrolled in block section)	Proficient	Yes	4	4	6	5	6	5	5	5	5	2	5	6	6	5	4	6	5	5	3	5	6	6	5	5	5	1	5	4	6	6	5	4
251	De-identified	I agree to participate in this study.	I agree to the collection and analysis of information I provide.	I agree for my data to be included in future research endeavors and in research outputs such as presentations, reports, and/or publications, extending beyond the specific scope of this project.	De-identified	De-identified	De-identified	De-identified	De-identified	De-identified	De-identified	6	3rd year	Full-time student	Regular student (enrolled in block section)	Proficient	Yes	5	4	3	5	5	5	5	5	5	3	5	5	5	5	3	5	5	5	3	5	4	5	5	5	5	3	5	3	3	6	6	5
252	De-identified	I agree to participate in this study.	I agree to the collection and analysis of information I provide.	I agree for my data to be included in future research endeavors and in research outputs such as presentations, reports, and/or publications, extending beyond the specific scope of this project.	De-identified	De-identified	De-identified	De-identified	De-identified	De-identified	De-identified	4	3rd year	Full-time student	Regular student (enrolled in block section)	Proficient	Yes	5	3	5	6	4	5	5	6	5	2	4	5	4	5	1	6	6	5	1	6	5	5	5	5	5	4	6	5	5	5	5	5
253	De-identified	I agree to participate in this study.	I agree to the collection and analysis of information I provide.	I agree for my data to be included in future research endeavors and in research outputs such as presentations, reports, and/or publications, extending beyond the specific scope of this project.	De-identified	De-identified	De-identified	De-identified	De-identified	De-identified	De-identified	8	3rd year	Full-time student	Regular student (enrolled in block section)	Proficient	Yes	5	4	5	6	5	6	4	5	5	3	5	5	6	5	3	6	6	5	1	6	4	4	6	5	6	5	4	5	5	6	6	5
254	De-identified	I agree to participate in this study.	I agree to the collection and analysis of information I provide.	I agree for my data to be included in future research endeavors and in research outputs such as presentations, reports, and/or publications, extending beyond the specific scope of this project.	De-identified	De-identified	De-identified	De-identified	De-identified	De-identified	De-identified	7	3rd year	Full-time student	Regular student (enrolled in block section)	Very Proficient	Yes	5	5	5	3	5	4	5	4	5	2	5	3	5	5	3	5	5	5	2	6	3	5	5	5	3	4	4	5	4	4	6	5
255	De-identified	I agree to participate in this study.	I agree to the collection and analysis of information I provide.	I agree for my data to be included in future research endeavors and in research outputs such as presentations, reports, and/or publications, extending beyond the specific scope of this project.	De-identified	De-identified	De-identified	De-identified	De-identified	De-identified	De-identified	4	3rd year	Full-time student	Regular student (enrolled in block section)	Proficient	Yes	4	4	4	4	4	4	4	5	4	3	5	4	5	5	2	5	6	4	2	5	3	4	5	5	5	5	4	3	4	5	5	5
256	De-identified	I agree to participate in this study.	I agree to the collection and analysis of information I provide.	I agree for my data to be included in future research endeavors and in research outputs such as presentations, reports, and/or publications, extending beyond the specific scope of this project.	De-identified	De-identified	De-identified	De-identified	De-identified	De-identified	De-identified	5	3rd year	Full-time student	Regular student (enrolled in block section)	Proficient	Yes	4	3	4	4	4	4	5	4	4	3	5	4	5	4	4	5	4	4	5	5	4	5	4	4	4	3	4	4	4	4	5	5
257	De-identified	I agree to participate in this study.	I agree to the collection and analysis of information I provide.	I agree for my data to be included in future research endeavors and in research outputs such as presentations, reports, and/or publications, extending beyond the specific scope of this project.	De-identified	De-identified	De-identified	De-identified	De-identified	De-identified	De-identified	6	3rd year	Full-time student	Regular student (enrolled in block section)	Proficient	Yes	3	1	3	5	5	4	1	5	5	2	5	5	5	5	4	6	6	5	2	6	3	5	5	5	5	5	5	4	5	6	5	5
258	De-identified	I agree to participate in this study.	I agree to the collection and analysis of information I provide.	I agree for my data to be included in future research endeavors and in research outputs such as presentations, reports, and/or publications, extending beyond the specific scope of this project.	De-identified	De-identified	De-identified	De-identified	De-identified	De-identified	De-identified	7	3rd year	Full-time student	Regular student (enrolled in block section)	Proficient	Yes	2	2	4	2	4	3	3	4	4	3	5	2	4	4	4	4	3	4	5	3	2	6	3	4	3	3	4	4	3	3	4	1
259	De-identified	I agree to participate in this study.	I agree to the collection and analysis of information I provide.	I agree for my data to be included in future research endeavors and in research outputs such as presentations, reports, and/or publications, extending beyond the specific scope of this project.	De-identified	De-identified	De-identified	De-identified	De-identified	De-identified	De-identified	5	3rd year	Full-time student	Regular student (enrolled in block section)	Proficient	Yes	4	6	4	5	5	5	5	5	4	4	5	4	6	6	4	4	5	6	3	6	1	6	3	4	5	2	4	6	4	6	5	2
260	De-identified	I agree to participate in this study.	I agree to the collection and analysis of information I provide.	I agree for my data to be included in future research endeavors and in research outputs such as presentations, reports, and/or publications, extending beyond the specific scope of this project.	De-identified	De-identified	De-identified	De-identified	De-identified	De-identified	De-identified	8	3rd year	Full-time student	Regular student (enrolled in block section)	Proficient	Yes	4	3	5	5	3	5	5	5	5	3	5	5	4	4	3	5	6	5	3	6	1	6	6	4	5	5	4	3	4	5	5	6
261	De-identified	I agree to participate in this study.	I agree to the collection and analysis of information I provide.	I agree for my data to be included in future research endeavors and in research outputs such as presentations, reports, and/or publications, extending beyond the specific scope of this project.	De-identified	De-identified	De-identified	De-identified	De-identified	De-identified	De-identified	5	3rd year	Full-time student	Regular student (enrolled in block section)	Very Proficient	Yes	6	5	5	6	5	6	4	6	6	1	5	4	6	5	2	6	6	6	1	6	4	6	6	5	6	4	6	3	4	6	6	6
262	De-identified	I agree to participate in this study.	I agree to the collection and analysis of information I provide.	I agree for my data to be included in future research endeavors and in research outputs such as presentations, reports, and/or publications, extending beyond the specific scope of this project.	De-identified	De-identified	De-identified	De-identified	De-identified	De-identified	De-identified	6	3rd year	Full-time student	Regular student (enrolled in block section)	Proficient	Yes	4	5	3	2	4	4	2	5	5	4	5	3	4	4	4	3	5	2	6	4	1	5	3	4	3	1	3	5	4	4	5	1
263	De-identified	I agree to participate in this study.	I agree to the collection and analysis of information I provide.	I agree for my data to be included in future research endeavors and in research outputs such as presentations, reports, and/or publications, extending beyond the specific scope of this project.	De-identified	De-identified	De-identified	De-identified	De-identified	De-identified	De-identified	7	2nd year	Full-time student	Irregular student	Proficient	Yes	4	4	4	6	4	4	5	3	6	4	6	4	5	2	4	5	6	6	2	6	3	6	6	5	5	1	4	6	5	6	5	6
264	De-identified	I agree to participate in this study.	I agree to the collection and analysis of information I provide.	I agree for my data to be included in future research endeavors and in research outputs such as presentations, reports, and/or publications, extending beyond the specific scope of this project.	De-identified	De-identified	De-identified	De-identified	De-identified	De-identified	De-identified	7	3rd year	Full-time student	Regular student (enrolled in block section)	Proficient	Yes	3	2	4	2	4	3	3	4	4	6	6	3	4	6	1	5	5	5	3	6	2	4	5	5	5	3	5	4	4	5	6	4
265	De-identified	I agree to participate in this study.	I agree to the collection and analysis of information I provide.	I agree for my data to be included in future research endeavors and in research outputs such as presentations, reports, and/or publications, extending beyond the specific scope of this project.	De-identified	De-identified	De-identified	De-identified	De-identified	De-identified	De-identified	6	3rd year	Full-time student	Regular student (enrolled in block section)	Somewhat Proficient	Yes	4	3	4	4	5	4	4	6	4	3	4	4	4	5	3	5	6	5	2	6	3	5	5	5	5	3	5	5	5	5	5	5
266	De-identified	I agree to participate in this study.	I agree to the collection and analysis of information I provide.	I agree for my data to be included in future research endeavors and in research outputs such as presentations, reports, and/or publications, extending beyond the specific scope of this project.	De-identified	De-identified	De-identified	De-identified	De-identified	De-identified	De-identified	7	4th year	Full-time student	Irregular student	Somewhat Proficient	Yes	6	5	6	6	6	6	5	5	6	3	6	6	6	6	5	5	5	6	2	6	5	6	5	5	5	4	5	5	5	5	6	5
267	De-identified	I agree to participate in this study.	I agree to the collection and analysis of information I provide.	I agree for my data to be included in future research endeavors and in research outputs such as presentations, reports, and/or publications, extending beyond the specific scope of this project.	De-identified	De-identified	De-identified	De-identified	De-identified	De-identified	De-identified	7	4th year	Full-time student	Regular student (enrolled in block section)	Proficient	Yes	6	3	5	5	5	4	4	4	5	4	4	4	4	5	5	6	6	6	1	4	6	6	6	6	6	6	6	4	6	6	6	6
268	De-identified	I agree to participate in this study.	I agree to the collection and analysis of information I provide.	I agree for my data to be included in future research endeavors and in research outputs such as presentations, reports, and/or publications, extending beyond the specific scope of this project.	De-identified	De-identified	De-identified	De-identified	De-identified	De-identified	De-identified	8	2nd year	Full-time student	Regular student (enrolled in block section)	Proficient	Yes	4	4	5	4	4	4	5	4	4	4	4	4	4	4	5	5	5	4	5	4	4	4	5	5	4	5	4	4	5	4	4	4
269	De-identified	I agree to participate in this study.	I agree to the collection and analysis of information I provide.	I agree for my data to be included in future research endeavors and in research outputs such as presentations, reports, and/or publications, extending beyond the specific scope of this project.	De-identified	De-identified	De-identified	De-identified	De-identified	De-identified	De-identified	7	2nd year	Full-time student	Irregular student	Very Proficient	Yes	2	5	3	3	3	3	3	4	5	4	4	5	4	5	1	5	5	4	4	5	3	4	4	4	4	2	3	6	5	4	4	3
270	De-identified	I agree to participate in this study.	I agree to the collection and analysis of information I provide.	I agree for my data to be included in future research endeavors and in research outputs such as presentations, reports, and/or publications, extending beyond the specific scope of this project.	De-identified	De-identified	De-identified	De-identified	De-identified	De-identified	De-identified	4	4th year	Full-time student	Regular student (enrolled in block section)	Proficient	Yes	4	3	4	5	4	5	5	6	6	4	4	4	5	4	5	5	6	5	1	5	5	5	5	6	5	3	4	5	4	5	5	4
271	De-identified	I agree to participate in this study.	I agree to the collection and analysis of information I provide.	I agree for my data to be included in future research endeavors and in research outputs such as presentations, reports, and/or publications, extending beyond the specific scope of this project.	De-identified	De-identified	De-identified	De-identified	De-identified	De-identified	De-identified	3	4th year	Full-time student	Regular student (enrolled in block section)	Very Proficient	Yes	4	5	5	4	4	3	4	4	6	4	4	5	5	6	2	4	4	4	6	4	2	4	2	2	5	4	4	5	6	4	4	2
272	De-identified	I agree to participate in this study.	I agree to the collection and analysis of information I provide.	I agree for my data to be included in future research endeavors and in research outputs such as presentations, reports, and/or publications, extending beyond the specific scope of this project.	De-identified	De-identified	De-identified	De-identified	De-identified	De-identified	De-identified	6	3rd year	Full-time student	Regular student (enrolled in block section)	Proficient	Yes	4	2	3	3	4	3	4	4	5	4	4	4	4	5	3	5	6	4	3	6	5	5	6	5	5	5	5	3	6	5	5	6
273	De-identified	I agree to participate in this study.	I agree to the collection and analysis of information I provide.	I agree for my data to be included in future research endeavors and in research outputs such as presentations, reports, and/or publications, extending beyond the specific scope of this project.	De-identified	De-identified	De-identified	De-identified	De-identified	De-identified	De-identified	4	4th year	Working student	Regular student (enrolled in block section)	Very Proficient	Yes	4	6	5	5	4	3	4	3	5	3	4	3	4	4	1	6	6	6	1	6	6	6	6	6	4	1	5	6	6	6	6	6
274	De-identified	I agree to participate in this study.	I agree to the collection and analysis of information I provide.	I agree for my data to be included in future research endeavors and in research outputs such as presentations, reports, and/or publications, extending beyond the specific scope of this project.	De-identified	De-identified	De-identified	De-identified	De-identified	De-identified	De-identified	6	4th year	Full-time student	Irregular student	Proficient	Yes	4	2	4	4	4	5	5	6	6	2	4	4	5	6	2	4	2	4	6	5	4	6	4	4	5	5	4	4	5	4	6	1
275	De-identified	I agree to participate in this study.	I agree to the collection and analysis of information I provide.	I agree for my data to be included in future research endeavors and in research outputs such as presentations, reports, and/or publications, extending beyond the specific scope of this project.	De-identified	De-identified	De-identified	De-identified	De-identified	De-identified	De-identified	7	4th year	Full-time student	Regular student (enrolled in block section)	Proficient	Yes	4	3	1	3	4	4	1	1	6	6	4	6	4	6	4	5	5	5	3	6	5	5	5	4	5	4	4	6	6	6	4	6
276	De-identified	I agree to participate in this study.	I agree to the collection and analysis of information I provide.	I agree for my data to be included in future research endeavors and in research outputs such as presentations, reports, and/or publications, extending beyond the specific scope of this project.	De-identified	De-identified	De-identified	De-identified	De-identified	De-identified	De-identified	5	3rd year	Full-time student	Regular student (enrolled in block section)	Somewhat Proficient	Yes	5	3	5	4	3	6	5	5	5	3	6	6	5	6	5	4	5	2	3	3	2	4	3	4	3	2	5	6	4	4	5	5
277	De-identified	I agree to participate in this study.	I agree to the collection and analysis of information I provide.	I agree for my data to be included in future research endeavors and in research outputs such as presentations, reports, and/or publications, extending beyond the specific scope of this project.	De-identified	De-identified	De-identified	De-identified	De-identified	De-identified	De-identified	7	3rd year	Full-time student	Regular student (enrolled in block section)	Very Proficient	Yes	3	1	2	2	2	2	4	3	1	4	2	1	1	1	1	5	4	4	6	6	2	4	3	3	6	2	1	3	4	3	3	6
278	De-identified	I agree to participate in this study.	I agree to the collection and analysis of information I provide.	I agree for my data to be included in future research endeavors and in research outputs such as presentations, reports, and/or publications, extending beyond the specific scope of this project.	De-identified	De-identified	De-identified	De-identified	De-identified	De-identified	De-identified	5	3rd year	Working student	Irregular student	Somewhat Proficient	Yes	5	5	4	5	4	5	3	4	5	5	4	5	5	4	3	4	4	5	4	4	5	5	5	5	4	3	5	5	5	5	5	5
279	De-identified	I agree to participate in this study.	I agree to the collection and analysis of information I provide.	I agree for my data to be included in future research endeavors and in research outputs such as presentations, reports, and/or publications, extending beyond the specific scope of this project.	De-identified	De-identified	De-identified	De-identified	De-identified	De-identified	De-identified	7	3rd year	Working student	Regular student (enrolled in block section)	Proficient	Yes	4	5	4	4	4	5	5	5	5	3	5	4	5	6	5	4	5	4	6	5	4	5	4	4	5	5	4	5	4	4	5	4
280	De-identified	I agree to participate in this study.	I agree to the collection and analysis of information I provide.	I agree for my data to be included in future research endeavors and in research outputs such as presentations, reports, and/or publications, extending beyond the specific scope of this project.	De-identified	De-identified	De-identified	De-identified	De-identified	De-identified	De-identified	5	4th year	Working student	Regular student (enrolled in block section)	Proficient	Yes	3	3	3	3	4	4	4	4	4	4	4	3	4	4	5	5	6	5	2	6	4	5	4	4	4	2	4	4	4	5	5	5
281	De-identified	I agree to participate in this study.	I agree to the collection and analysis of information I provide.	I agree for my data to be included in future research endeavors and in research outputs such as presentations, reports, and/or publications, extending beyond the specific scope of this project.	De-identified	De-identified	De-identified	De-identified	De-identified	De-identified	De-identified	4	4th year	Full-time student	Regular student (enrolled in block section)	Very Proficient	Yes	4	3	4	4	4	3	3	4	5	2	5	3	6	4	3	5	6	3	3	5	4	5	5	5	5	3	3	5	5	6	5	5
282	De-identified	I agree to participate in this study.	I agree to the collection and analysis of information I provide.	I agree for my data to be included in future research endeavors and in research outputs such as presentations, reports, and/or publications, extending beyond the specific scope of this project.	De-identified	De-identified	De-identified	De-identified	De-identified	De-identified	De-identified	5	4th year	Working student	Regular student (enrolled in block section)	Proficient	Yes	4	3	4	4	4	3	3	4	4	3	4	4	4	5	3	5	6	5	2	6	5	5	5	5	5	5	4	4	5	6	5	5
283	De-identified	I agree to participate in this study.	I agree to the collection and analysis of information I provide.	I agree for my data to be included in future research endeavors and in research outputs such as presentations, reports, and/or publications, extending beyond the specific scope of this project.	De-identified	De-identified	De-identified	De-identified	De-identified	De-identified	De-identified	7	4th year	Full-time student	Regular student (enrolled in block section)	Very Proficient	Yes	4	3	5	4	5	5	6	5	6	3	5	4	5	5	4	5	5	5	2	6	4	6	6	6	6	4	4	6	5	5	6	6
284	De-identified	I agree to participate in this study.	I agree to the collection and analysis of information I provide.	I agree for my data to be included in future research endeavors and in research outputs such as presentations, reports, and/or publications, extending beyond the specific scope of this project.	De-identified	De-identified	De-identified	De-identified	De-identified	De-identified	De-identified	7	3rd year	Full-time student	Regular student (enrolled in block section)	Proficient	Yes	5	4	4	4	4	4	3	5	4	4	5	4	4	4	4	4	5	5	4	5	1	5	4	4	4	6	6	6	4	5	6	5
285	De-identified	I agree to participate in this study.	I agree to the collection and analysis of information I provide.	I agree for my data to be included in future research endeavors and in research outputs such as presentations, reports, and/or publications, extending beyond the specific scope of this project.	De-identified	De-identified	De-identified	De-identified	De-identified	De-identified	De-identified	5	2nd year	Working student	Regular student (enrolled in block section)	Proficient	Yes	5	6	4	6	5	4	4	5	4	3	6	6	5	6	4	5	5	5	3	4	3	5	5	5	4	4	4	4	4	5	5	4
286	De-identified	I agree to participate in this study.	I agree to the collection and analysis of information I provide.	I agree for my data to be included in future research endeavors and in research outputs such as presentations, reports, and/or publications, extending beyond the specific scope of this project.	De-identified	De-identified	De-identified	De-identified	De-identified	De-identified	De-identified	7	3rd year	Full-time student	Irregular student	Very Proficient	Yes	4	5	4	2	4	6	6	6	5	4	4	4	5	5	3	6	4	4	2	5	6	2	6	6	6	2	4	6	6	6	5	3
287	De-identified	I agree to participate in this study.	I agree to the collection and analysis of information I provide.	I agree for my data to be included in future research endeavors and in research outputs such as presentations, reports, and/or publications, extending beyond the specific scope of this project.	De-identified	De-identified	De-identified	De-identified	De-identified	De-identified	De-identified	5	2nd year	Full-time student	Regular student (enrolled in block section)	Proficient	Yes	5	5	5	5	5	5	5	5	5	5	5	5	5	5	5	5	5	5	5	5	5	5	5	5	5	5	5	5	5	5	5	5
288	De-identified	I agree to participate in this study.	I agree to the collection and analysis of information I provide.	I agree for my data to be included in future research endeavors and in research outputs such as presentations, reports, and/or publications, extending beyond the specific scope of this project.	De-identified	De-identified	De-identified	De-identified	De-identified	De-identified	De-identified	6	4th year	Full-time student	Irregular student	Proficient	Yes	5	4	5	4	4	5	5	5	5	4	5	5	5	6	5	6	6	5	2	6	5	5	6	6	5	4	4	6	5	6	6	6
289	De-identified	I agree to participate in this study.	I agree to the collection and analysis of information I provide.	I agree for my data to be included in future research endeavors and in research outputs such as presentations, reports, and/or publications, extending beyond the specific scope of this project.	De-identified	De-identified	De-identified	De-identified	De-identified	De-identified	De-identified	7	4th year	Full-time student	Regular student (enrolled in block section)	Very Proficient	Yes	6	4	5	5	5	4	5	5	4	4	4	4	4	4	5	6	5	6	4	6	5	6	6	4	5	2	4	5	5	6	5	6
290	De-identified	I agree to participate in this study.	I agree to the collection and analysis of information I provide.	I agree for my data to be included in future research endeavors and in research outputs such as presentations, reports, and/or publications, extending beyond the specific scope of this project.	De-identified	De-identified	De-identified	De-identified	De-identified	De-identified	De-identified	6	3rd year	Full-time student	Regular student (enrolled in block section)	Proficient	Yes	4	4	4	4	4	4	4	4	4	4	4	4	4	5	3	4	4	5	2	4	4	4	4	4	4	4	5	5	4	5	4	4
291	De-identified	I agree to participate in this study.	I agree to the collection and analysis of information I provide.	I agree for my data to be included in future research endeavors and in research outputs such as presentations, reports, and/or publications, extending beyond the specific scope of this project.	De-identified	De-identified	De-identified	De-identified	De-identified	De-identified	De-identified	6	2nd year	Full-time student	Regular student (enrolled in block section)	Very Proficient	Yes	3	3	3	4	3	5	4	5	6	2	5	4	6	6	4	5	5	4	2	6	2	5	5	6	5	4	4	3	3	5	6	5
292	De-identified	I agree to participate in this study.	I agree to the collection and analysis of information I provide.	I agree for my data to be included in future research endeavors and in research outputs such as presentations, reports, and/or publications, extending beyond the specific scope of this project.	De-identified	De-identified	De-identified	De-identified	De-identified	De-identified	De-identified	8	3rd year	Full-time student	Regular student (enrolled in block section)	Very Proficient	Yes	5	3	4	5	5	6	6	6	6	3	6	5	5	5	4	6	5	5	3	6	3	5	5	6	5	5	5	6	6	6	6	6
293	De-identified	I agree to participate in this study.	I agree to the collection and analysis of information I provide.	I agree for my data to be included in future research endeavors and in research outputs such as presentations, reports, and/or publications, extending beyond the specific scope of this project.	De-identified	De-identified	De-identified	De-identified	De-identified	De-identified	De-identified	6	4th year	Full-time student	Irregular student	Somewhat Proficient	Yes	5	5	5	5	5	5	5	5	5	3	5	5	5	5	5	5	5	5	5	5	5	5	5	5	5	5	5	5	5	5	5	5
294	De-identified	I agree to participate in this study.	I agree to the collection and analysis of information I provide.	I agree for my data to be included in future research endeavors and in research outputs such as presentations, reports, and/or publications, extending beyond the specific scope of this project.	De-identified	De-identified	De-identified	De-identified	De-identified	De-identified	De-identified	5	3rd year	Working student	Regular student (enrolled in block section)	Very Proficient	Yes	2	4	3	4	4	3	4	4	6	4	6	4	5	5	4	6	6	6	1	6	6	6	6	6	6	3	4	6	6	6	5	6
295	De-identified	I agree to participate in this study.	I agree to the collection and analysis of information I provide.	I agree for my data to be included in future research endeavors and in research outputs such as presentations, reports, and/or publications, extending beyond the specific scope of this project.	De-identified	De-identified	De-identified	De-identified	De-identified	De-identified	De-identified	6	4th year	Full-time student	Regular student (enrolled in block section)	Proficient	Yes	5	6	5	3	5	4	5	5	5	4	5	5	4	5	5	6	5	5	1	5	4	6	5	4	5	2	4	6	4	4	5	4
296	De-identified	I agree to participate in this study.	I agree to the collection and analysis of information I provide.	I agree for my data to be included in future research endeavors and in research outputs such as presentations, reports, and/or publications, extending beyond the specific scope of this project.	De-identified	De-identified	De-identified	De-identified	De-identified	De-identified	De-identified	7	2nd year	Full-time student	Regular student (enrolled in block section)	Proficient	Yes	6	4	5	6	5	6	4	6	5	2	6	6	6	6	6	6	6	6	6	6	6	6	6	6	6	6	6	5	6	6	6	6
297	De-identified	I agree to participate in this study.	I agree to the collection and analysis of information I provide.	I agree for my data to be included in future research endeavors and in research outputs such as presentations, reports, and/or publications, extending beyond the specific scope of this project.	De-identified	De-identified	De-identified	De-identified	De-identified	De-identified	De-identified	7	3rd year	Full-time student	Regular student (enrolled in block section)	Very Proficient	Yes	5	4	4	4	4	4	4	6	5	2	5	5	4	4	1	4	5	3	1	4	3	4	4	5	4	4	4	3	4	5	4	5
298	De-identified	I agree to participate in this study.	I agree to the collection and analysis of information I provide.	I agree for my data to be included in future research endeavors and in research outputs such as presentations, reports, and/or publications, extending beyond the specific scope of this project.	De-identified	De-identified	De-identified	De-identified	De-identified	De-identified	De-identified	6	3rd year	Full-time student	Regular student (enrolled in block section)	Very Proficient	Yes	6	4	6	6	6	6	5	6	6	3	6	2	6	6	4	5	6	5	3	5	4	5	5	6	5	6	6	2	6	4	2	5
299	De-identified	I agree to participate in this study.	I agree to the collection and analysis of information I provide.	I agree for my data to be included in future research endeavors and in research outputs such as presentations, reports, and/or publications, extending beyond the specific scope of this project.	De-identified	De-identified	De-identified	De-identified	De-identified	De-identified	De-identified	7	4th year	Working student	Regular student (enrolled in block section)	Proficient	Yes	6	6	6	5	6	6	6	6	6	1	5	6	6	6	3	6	6	6	1	6	5	6	6	6	6	3	5	6	6	6	6	6
300	De-identified	I agree to participate in this study.	I agree to the collection and analysis of information I provide.	I agree for my data to be included in future research endeavors and in research outputs such as presentations, reports, and/or publications, extending beyond the specific scope of this project.	De-identified	De-identified	De-identified	De-identified	De-identified	De-identified	De-identified	5	3rd year	Working student	Regular student (enrolled in block section)	Somewhat Proficient	Yes	4	4	4	2	5	4	4	4	4	6	5	4	5	4	4	2	4	5	2	4	5	3	4	1	5	4	4	4	4	4	3	4
301	De-identified	I agree to participate in this study.	I agree to the collection and analysis of information I provide.	I agree for my data to be included in future research endeavors and in research outputs such as presentations, reports, and/or publications, extending beyond the specific scope of this project.	De-identified	De-identified	De-identified	De-identified	De-identified	De-identified	De-identified	3	4th year	Full-time student	Regular student (enrolled in block section)	Proficient	Yes	5	4	5	3	5	5	5	5	5	3	4	5	5	5	2	6	6	4	2	6	4	5	6	5	5	2	4	5	5	5	6	5
302	De-identified	I agree to participate in this study.	I agree to the collection and analysis of information I provide.	I agree for my data to be included in future research endeavors and in research outputs such as presentations, reports, and/or publications, extending beyond the specific scope of this project.	De-identified	De-identified	De-identified	De-identified	De-identified	De-identified	De-identified	7	4th year	Full-time student	Regular student (enrolled in block section)	Very Proficient	Yes	3	6	3	3	4	5	5	5	5	2	5	3	5	4	6	5	5	5	2	6	3	6	5	5	4	1	5	3	4	5	5	6
303	De-identified	I agree to participate in this study.	I agree to the collection and analysis of information I provide.	I agree for my data to be included in future research endeavors and in research outputs such as presentations, reports, and/or publications, extending beyond the specific scope of this project.	De-identified	De-identified	De-identified	De-identified	De-identified	De-identified	De-identified	6	2nd year	Working student	Irregular student	Proficient	Yes	6	4	6	4	6	5	6	6	6	1	6	5	5	6	6	6	6	6	5	6	4	3	6	5	5	4	5	4	6	6	6	5
304	De-identified	I agree to participate in this study.	I agree to the collection and analysis of information I provide.	I agree for my data to be included in future research endeavors and in research outputs such as presentations, reports, and/or publications, extending beyond the specific scope of this project.	De-identified	De-identified	De-identified	De-identified	De-identified	De-identified	De-identified	2	3rd year	Full-time student	Irregular student	Very Proficient	Yes	4	3	5	4	5	4	5	5	6	3	5	5	5	5	5	5	3	2	6	3	4	5	3	4	5	5	4	5	5	5	4	4
305	De-identified	I agree to participate in this study.	I agree to the collection and analysis of information I provide.	I agree for my data to be included in future research endeavors and in research outputs such as presentations, reports, and/or publications, extending beyond the specific scope of this project.	De-identified	De-identified	De-identified	De-identified	De-identified	De-identified	De-identified	5	3rd year	Full-time student	Regular student (enrolled in block section)	Somewhat Proficient	Yes	4	5	4	4	5	4	5	5	5	1	5	4	4	4	2	5	6	4	2	5	4	4	5	5	4	4	4	5	4	4	5	6
306	De-identified	I agree to participate in this study.	I agree to the collection and analysis of information I provide.	I agree for my data to be included in future research endeavors and in research outputs such as presentations, reports, and/or publications, extending beyond the specific scope of this project.	De-identified	De-identified	De-identified	De-identified	De-identified	De-identified	De-identified	2	4th year	Full-time student	Regular student (enrolled in block section)	Proficient	Yes	4	6	4	3	5	5	5	5	4	1	5	5	5	5	2	6	5	6	1	6	6	6	6	5	6	6	6	5	6	6	6	6
307	De-identified	I agree to participate in this study.	I agree to the collection and analysis of information I provide.	I agree for my data to be included in future research endeavors and in research outputs such as presentations, reports, and/or publications, extending beyond the specific scope of this project.	De-identified	De-identified	De-identified	De-identified	De-identified	De-identified	De-identified	7	4th year	Full-time student	Regular student (enrolled in block section)	Very Proficient	Yes	3	4	3	2	3	2	4	4	4	4	3	2	2	3	1	5	5	5	2	6	5	5	4	5	4	4	4	5	5	5	4	5
308	De-identified	I agree to participate in this study.	I agree to the collection and analysis of information I provide.	I agree for my data to be included in future research endeavors and in research outputs such as presentations, reports, and/or publications, extending beyond the specific scope of this project.	De-identified	De-identified	De-identified	De-identified	De-identified	De-identified	De-identified	6	3rd year	Full-time student	Regular student (enrolled in block section)	Proficient	Yes	5	5	4	6	5	5	6	5	6	2	6	6	6	6	5	6	6	6	3	6	6	6	5	6	6	4	6	6	6	6	6	6
309	De-identified	I agree to participate in this study.	I agree to the collection and analysis of information I provide.	I agree for my data to be included in future research endeavors and in research outputs such as presentations, reports, and/or publications, extending beyond the specific scope of this project.	De-identified	De-identified	De-identified	De-identified	De-identified	De-identified	De-identified	7	3rd year	Full-time student	Regular student (enrolled in block section)	Proficient	Yes	4	5	4	3	4	4	4	4	4	3	4	5	4	4	3	4	5	4	2	5	3	5	4	4	3	4	4	3	3	4	4	4
310	De-identified	I agree to participate in this study.	I agree to the collection and analysis of information I provide.	I agree for my data to be included in future research endeavors and in research outputs such as presentations, reports, and/or publications, extending beyond the specific scope of this project.	De-identified	De-identified	De-identified	De-identified	De-identified	De-identified	De-identified	7	3rd year	Full-time student	Regular student (enrolled in block section)	Proficient	Yes	4	4	5	4	4	4	5	5	4	4	4	4	5	5	4	5	6	6	2	6	5	5	6	5	5	4	5	5	5	6	6	5
311	De-identified	I agree to participate in this study.	I agree to the collection and analysis of information I provide.	I agree for my data to be included in future research endeavors and in research outputs such as presentations, reports, and/or publications, extending beyond the specific scope of this project.	De-identified	De-identified	De-identified	De-identified	De-identified	De-identified	De-identified	4	4th year	Full-time student	Regular student (enrolled in block section)	Proficient	Yes	5	5	4	4	5	4	3	4	5	3	5	6	6	6	2	6	6	5	1	6	5	6	6	6	6	4	5	5	6	6	6	6
312	De-identified	I agree to participate in this study.	I agree to the collection and analysis of information I provide.	I agree for my data to be included in future research endeavors and in research outputs such as presentations, reports, and/or publications, extending beyond the specific scope of this project.	De-identified	De-identified	De-identified	De-identified	De-identified	De-identified	De-identified	8	4th year	Full-time student	Regular student (enrolled in block section)	Proficient	Yes	3	4	2	4	4	4	4	3	5	3	3	4	4	3	1	5	6	5	4	6	5	5	5	5	5	5	4	5	6	6	5	6
313	De-identified	I agree to participate in this study.	I agree to the collection and analysis of information I provide.	I agree for my data to be included in future research endeavors and in research outputs such as presentations, reports, and/or publications, extending beyond the specific scope of this project.	De-identified	De-identified	De-identified	De-identified	De-identified	De-identified	De-identified	8	4th year	Full-time student	Regular student (enrolled in block section)	Proficient	Yes	2	3	3	2	3	2	2	4	5	4	3	4	2	2	1	6	5	6	2	5	5	5	5	5	4	5	5	4	5	5	5	5
314	De-identified	I agree to participate in this study.	I agree to the collection and analysis of information I provide.	I agree for my data to be included in future research endeavors and in research outputs such as presentations, reports, and/or publications, extending beyond the specific scope of this project.	De-identified	De-identified	De-identified	De-identified	De-identified	De-identified	De-identified	6	4th year	Full-time student	Regular student (enrolled in block section)	Proficient	Yes	2	3	4	4	3	3	2	3	4	4	4	4	5	3	3	5	5	5	3	6	3	5	5	5	5	4	5	5	5	4	5	6
315	De-identified	I agree to participate in this study.	I agree to the collection and analysis of information I provide.	I agree for my data to be included in future research endeavors and in research outputs such as presentations, reports, and/or publications, extending beyond the specific scope of this project.	De-identified	De-identified	De-identified	De-identified	De-identified	De-identified	De-identified	6	4th year	Full-time student	Regular student (enrolled in block section)	Somewhat Proficient	Yes	3	4	4	4	3	4	4	3	4	4	3	4	4	4	4	4	5	3	4	4	1	3	3	3	4	4	4	4	5	4	4	6
316	De-identified	I agree to participate in this study.	I agree to the collection and analysis of information I provide.	I agree for my data to be included in future research endeavors and in research outputs such as presentations, reports, and/or publications, extending beyond the specific scope of this project.	De-identified	De-identified	De-identified	De-identified	De-identified	De-identified	De-identified	6	2nd year	Full-time student	Irregular student	Proficient	Yes	6	6	3	2	4	5	2	4	2	4	4	2	6	6	4	5	4	4	6	5	5	2	2	2	5	1	4	5	6	5	5	4
317	De-identified	I agree to participate in this study.	I agree to the collection and analysis of information I provide.	I agree for my data to be included in future research endeavors and in research outputs such as presentations, reports, and/or publications, extending beyond the specific scope of this project.	De-identified	De-identified	De-identified	De-identified	De-identified	De-identified	De-identified	8	3rd year	Full-time student	Regular student (enrolled in block section)	Proficient	Yes	4	4	4	6	4	4	5	6	6	1	6	6	6	6	2	6	4	6	1	6	3	4	6	5	4	2	5	4	5	4	6	6
318	De-identified	I agree to participate in this study.	I agree to the collection and analysis of information I provide.	I agree for my data to be included in future research endeavors and in research outputs such as presentations, reports, and/or publications, extending beyond the specific scope of this project.	De-identified	De-identified	De-identified	De-identified	De-identified	De-identified	De-identified	8	4th year	Full-time student	Regular student (enrolled in block section)	Proficient	Yes	5	4	4	3	5	4	4	5	6	2	5	6	4	5	2	6	6	5	1	5	4	6	5	5	4	2	4	4	5	5	6	5
319	De-identified	I agree to participate in this study.	I agree to the collection and analysis of information I provide.	I agree for my data to be included in future research endeavors and in research outputs such as presentations, reports, and/or publications, extending beyond the specific scope of this project.	De-identified	De-identified	De-identified	De-identified	De-identified	De-identified	De-identified	6	4th year	Full-time student	Regular student (enrolled in block section)	Very Proficient	Yes	4	6	3	2	4	3	5	4	4	2	3	3	4	3	1	5	6	5	1	5	5	6	6	6	5	2	5	5	5	5	5	5
320	De-identified	I agree to participate in this study.	I agree to the collection and analysis of information I provide.	I agree for my data to be included in future research endeavors and in research outputs such as presentations, reports, and/or publications, extending beyond the specific scope of this project.	De-identified	De-identified	De-identified	De-identified	De-identified	De-identified	De-identified	7	4th year	Full-time student	Regular student (enrolled in block section)	Proficient	Yes	6	5	5	6	5	5	5	5	5	3	6	4	5	4	4	5	5	5	2	6	5	5	5	5	5	3	5	4	5	5	5	5
321	De-identified	I agree to participate in this study.	I agree to the collection and analysis of information I provide.	I agree for my data to be included in future research endeavors and in research outputs such as presentations, reports, and/or publications, extending beyond the specific scope of this project.	De-identified	De-identified	De-identified	De-identified	De-identified	De-identified	De-identified	6	4th year	Full-time student	Regular student (enrolled in block section)	Somewhat Proficient	Yes	5	3	5	5	5	6	6	6	6	3	5	6	6	6	3	6	6	5	2	6	3	6	6	5	4	3	5	4	4	5	6	6
322	De-identified	I agree to participate in this study.	I agree to the collection and analysis of information I provide.	I agree for my data to be included in future research endeavors and in research outputs such as presentations, reports, and/or publications, extending beyond the specific scope of this project.	De-identified	De-identified	De-identified	De-identified	De-identified	De-identified	De-identified	6	3rd year	Working student	Irregular student	Proficient	Yes	5	5	5	5	5	5	5	5	5	2	5	5	5	5	4	6	5	5	4	6	5	5	5	5	5	4	4	5	5	6	5	5
323	De-identified	I agree to participate in this study.	I agree to the collection and analysis of information I provide.	I agree for my data to be included in future research endeavors and in research outputs such as presentations, reports, and/or publications, extending beyond the specific scope of this project.	De-identified	De-identified	De-identified	De-identified	De-identified	De-identified	De-identified	7	4th year	Full-time student	Regular student (enrolled in block section)	Proficient	Yes	6	5	5	5	6	4	3	6	6	1	5	5	5	5	1	6	6	6	1	6	5	6	6	6	4	6	6	1	6	6	6	6
324	De-identified	I agree to participate in this study.	I agree to the collection and analysis of information I provide.	I agree for my data to be included in future research endeavors and in research outputs such as presentations, reports, and/or publications, extending beyond the specific scope of this project.	De-identified	De-identified	De-identified	De-identified	De-identified	De-identified	De-identified	8	4th year	Full-time student	Regular student (enrolled in block section)	Proficient	Yes	6	4	5	5	5	6	4	5	5	1	5	1	5	4	1	6	6	6	1	6	6	6	6	6	5	6	5	6	6	6	6	6
325	De-identified	I agree to participate in this study.	I agree to the collection and analysis of information I provide.	I agree for my data to be included in future research endeavors and in research outputs such as presentations, reports, and/or publications, extending beyond the specific scope of this project.	De-identified	De-identified	De-identified	De-identified	De-identified	De-identified	De-identified	6	4th year	Full-time student	Regular student (enrolled in block section)	Somewhat Proficient	Yes	5	4	4	4	5	4	4	5	5	3	4	4	4	5	2	5	6	4	1	5	5	5	5	5	4	4	5	5	5	5	5	5
326	De-identified	I agree to participate in this study.	I agree to the collection and analysis of information I provide.	I agree for my data to be included in future research endeavors and in research outputs such as presentations, reports, and/or publications, extending beyond the specific scope of this project.	De-identified	De-identified	De-identified	De-identified	De-identified	De-identified	De-identified	5	4th year	Working student	Regular student (enrolled in block section)	Proficient	Yes	3	4	4	4	4	5	5	5	4	3	4	4	4	5	3	5	5	4	3	5	4	5	4	5	4	4	4	4	4	4	4	5
327	De-identified	I agree to participate in this study.	I agree to the collection and analysis of information I provide.	I agree for my data to be included in future research endeavors and in research outputs such as presentations, reports, and/or publications, extending beyond the specific scope of this project.	De-identified	De-identified	De-identified	De-identified	De-identified	De-identified	De-identified	6	4th year	Full-time student	Regular student (enrolled in block section)	Somewhat Proficient	Yes	5	5	6	4	5	5	4	5	5	4	5	4	5	4	4	6	6	6	1	6	4	6	6	6	5	4	5	4	6	5	5	6
328	De-identified	I agree to participate in this study.	I agree to the collection and analysis of information I provide.	I agree for my data to be included in future research endeavors and in research outputs such as presentations, reports, and/or publications, extending beyond the specific scope of this project.	De-identified	De-identified	De-identified	De-identified	De-identified	De-identified	De-identified	5	4th year	Working student	Regular student (enrolled in block section)	Proficient	Yes	5	4	4	5	5	4	5	5	5	3	4	4	4	5	2	5	5	5	2	6	6	6	5	5	5	4	4	4	5	5	5	5
329	De-identified	I agree to participate in this study.	I agree to the collection and analysis of information I provide.	I agree for my data to be included in future research endeavors and in research outputs such as presentations, reports, and/or publications, extending beyond the specific scope of this project.	De-identified	De-identified	De-identified	De-identified	De-identified	De-identified	De-identified	5	3rd year	Full-time student	Irregular student	Proficient	Yes	4	3	5	5	5	5	5	6	4	3	5	5	5	4	5	4	5	6	3	4	4	6	4	5	4	3	4	2	4	5	5	4
330	De-identified	I agree to participate in this study.	I agree to the collection and analysis of information I provide.	I agree for my data to be included in future research endeavors and in research outputs such as presentations, reports, and/or publications, extending beyond the specific scope of this project.	De-identified	De-identified	De-identified	De-identified	De-identified	De-identified	De-identified	4	3rd year	Full-time student	Regular student (enrolled in block section)	Proficient	Yes	4	5	2	6	4	1	6	6	6	3	4	1	4	6	3	6	6	4	1	6	3	6	6	4	1	6	4	1	5	6	4	6
331	De-identified	I agree to participate in this study.	I agree to the collection and analysis of information I provide.	I agree for my data to be included in future research endeavors and in research outputs such as presentations, reports, and/or publications, extending beyond the specific scope of this project.	De-identified	De-identified	De-identified	De-identified	De-identified	De-identified	De-identified	4	3rd year	Full-time student	Regular student (enrolled in block section)	Proficient	Yes	3	3	4	4	5	4	4	4	4	4	3	3	4	4	1	6	5	3	2	6	1	6	4	4	4	1	3	6	3	4	5	5
332	De-identified	I agree to participate in this study.	I agree to the collection and analysis of information I provide.	I agree for my data to be included in future research endeavors and in research outputs such as presentations, reports, and/or publications, extending beyond the specific scope of this project.	De-identified	De-identified	De-identified	De-identified	De-identified	De-identified	De-identified	7	4th year	Full-time student	Regular student (enrolled in block section)	Somewhat Proficient	Yes	4	5	2	2	3	4	3	1	4	4	4	3	4	4	2	5	6	4	1	5	1	6	6	5	4	5	4	3	5	5	5	5
333	De-identified	I agree to participate in this study.	I agree to the collection and analysis of information I provide.	I agree for my data to be included in future research endeavors and in research outputs such as presentations, reports, and/or publications, extending beyond the specific scope of this project.	De-identified	De-identified	De-identified	De-identified	De-identified	De-identified	De-identified	7	4th year	Full-time student	Regular student (enrolled in block section)	Very Proficient	Yes	4	5	4	3	4	3	3	5	4	2	4	3	5	3	2	4	4	4	3	5	2	6	4	4	4	4	4	3	3	4	4	4
334	De-identified	I agree to participate in this study.	I agree to the collection and analysis of information I provide.	I agree for my data to be included in future research endeavors and in research outputs such as presentations, reports, and/or publications, extending beyond the specific scope of this project.	De-identified	De-identified	De-identified	De-identified	De-identified	De-identified	De-identified	8	4th year	Full-time student	Regular student (enrolled in block section)	Proficient	Yes	5	4	4	4	5	4	5	6	5	3	5	4	4	5	4	6	6	6	1	6	6	6	5	5	5	4	5	3	6	6	6	6
335	De-identified	I agree to participate in this study.	I agree to the collection and analysis of information I provide.	I agree for my data to be included in future research endeavors and in research outputs such as presentations, reports, and/or publications, extending beyond the specific scope of this project.	De-identified	De-identified	De-identified	De-identified	De-identified	De-identified	De-identified	6	2nd year	Full-time student	Irregular student	Proficient	Yes	4	4	5	3	5	5	5	5	5	2	5	5	5	5	4	5	4	4	4	4	3	4	4	5	4	2	3	4	4	4	4	3
336	De-identified	I agree to participate in this study.	I agree to the collection and analysis of information I provide.	I agree for my data to be included in future research endeavors and in research outputs such as presentations, reports, and/or publications, extending beyond the specific scope of this project.	De-identified	De-identified	De-identified	De-identified	De-identified	De-identified	De-identified	5	3rd year	Full-time student	Regular student (enrolled in block section)	Somewhat Proficient	Yes	5	2	4	4	5	5	4	6	5	1	5	6	5	5	2	6	6	5	1	6	2	6	5	4	4	3	3	4	3	6	6	5
337	De-identified	I agree to participate in this study.	I agree to the collection and analysis of information I provide.	I agree for my data to be included in future research endeavors and in research outputs such as presentations, reports, and/or publications, extending beyond the specific scope of this project.	De-identified	De-identified	De-identified	De-identified	De-identified	De-identified	De-identified	6	3rd year	Full-time student	Regular student (enrolled in block section)	Somewhat Proficient	Yes	3	3	3	3	3	3	4	3	5	4	4	4	4	4	3	4	5	4	5	4	3	4	5	4	4	4	4	4	3	4	4	3
338	De-identified	I agree to participate in this study.	I agree to the collection and analysis of information I provide.	I agree for my data to be included in future research endeavors and in research outputs such as presentations, reports, and/or publications, extending beyond the specific scope of this project.	De-identified	De-identified	De-identified	De-identified	De-identified	De-identified	De-identified	6	3rd year	Full-time student	Regular student (enrolled in block section)	Proficient	Yes	5	5	4	5	6	5	6	6	4	3	5	4	5	4	3	5	6	5	3	5	3	6	5	5	4	3	4	5	5	6	6	6
339	De-identified	I agree to participate in this study.	I agree to the collection and analysis of information I provide.	I agree for my data to be included in future research endeavors and in research outputs such as presentations, reports, and/or publications, extending beyond the specific scope of this project.	De-identified	De-identified	De-identified	De-identified	De-identified	De-identified	De-identified	4	4th year	Full-time student	Regular student (enrolled in block section)	Very Proficient	Yes	5	5	5	4	5	4	5	6	6	1	6	5	5	4	1	6	6	4	1	6	4	5	6	5	6	2	6	5	6	4	6	2
340	De-identified	I agree to participate in this study.	I agree to the collection and analysis of information I provide.	I agree for my data to be included in future research endeavors and in research outputs such as presentations, reports, and/or publications, extending beyond the specific scope of this project.	De-identified	De-identified	De-identified	De-identified	De-identified	De-identified	De-identified	7	4th year	Full-time student	Regular student (enrolled in block section)	Somewhat Proficient	Yes	4	4	5	4	5	5	4	5	5	3	5	4	5	4	4	5	6	6	1	6	1	5	5	3	5	5	5	4	5	5	5	5
341	De-identified	I agree to participate in this study.	I agree to the collection and analysis of information I provide.	I agree for my data to be included in future research endeavors and in research outputs such as presentations, reports, and/or publications, extending beyond the specific scope of this project.	De-identified	De-identified	De-identified	De-identified	De-identified	De-identified	De-identified	6	3rd year	Full-time student	Regular student (enrolled in block section)	Proficient	Yes	5	5	5	4	5	5	5	5	5	2	5	5	5	5	5	5	5	5	2	5	5	5	5	5	4	4	4	5	5	5	5	5
342	De-identified	I agree to participate in this study.	I agree to the collection and analysis of information I provide.	I agree for my data to be included in future research endeavors and in research outputs such as presentations, reports, and/or publications, extending beyond the specific scope of this project.	De-identified	De-identified	De-identified	De-identified	De-identified	De-identified	De-identified	4	4th year	Full-time student	Regular student (enrolled in block section)	Proficient	Yes	6	3	6	6	6	6	6	6	6	1	6	6	6	6	3	4	4	3	4	4	2	6	4	6	2	2	5	6	5	6	5	1
343	De-identified	I agree to participate in this study.	I agree to the collection and analysis of information I provide.	I agree for my data to be included in future research endeavors and in research outputs such as presentations, reports, and/or publications, extending beyond the specific scope of this project.	De-identified	De-identified	De-identified	De-identified	De-identified	De-identified	De-identified	5	4th year	Full-time student	Regular student (enrolled in block section)	Proficient	Yes	4	3	5	4	4	4	5	4	4	3	4	5	5	4	3	4	4	5	4	5	3	6	4	5	5	3	4	4	4	5	5	4
344	De-identified	I agree to participate in this study.	I agree to the collection and analysis of information I provide.	I agree for my data to be included in future research endeavors and in research outputs such as presentations, reports, and/or publications, extending beyond the specific scope of this project.	De-identified	De-identified	De-identified	De-identified	De-identified	De-identified	De-identified	8	3rd year	Full-time student	Irregular student	Very Proficient	Yes	4	1	4	3	5	3	5	5	6	3	5	6	6	6	2	6	6	6	1	6	6	6	6	6	6	6	6	6	6	6	6	6
345	De-identified	I agree to participate in this study.	I agree to the collection and analysis of information I provide.	I agree for my data to be included in future research endeavors and in research outputs such as presentations, reports, and/or publications, extending beyond the specific scope of this project.	De-identified	De-identified	De-identified	De-identified	De-identified	De-identified	De-identified	3	3rd year	Full-time student	Irregular student	Proficient	Yes	4	4	5	5	5	5	5	5	5	2	4	4	5	4	4	2	2	1	6	2	2	4	1	3	3	1	2	3	3	2	5	1
346	De-identified	I agree to participate in this study.	I agree to the collection and analysis of information I provide.	I agree for my data to be included in future research endeavors and in research outputs such as presentations, reports, and/or publications, extending beyond the specific scope of this project.	De-identified	De-identified	De-identified	De-identified	De-identified	De-identified	De-identified	8	3rd year	Full-time student	Irregular student	Proficient	Yes	5	5	5	5	5	5	4	5	5	2	5	5	5	5	5	5	4	4	2	4	4	5	5	4	5	5	5	5	5	5	4	4
347	De-identified	I agree to participate in this study.	I agree to the collection and analysis of information I provide.	I agree for my data to be included in future research endeavors and in research outputs such as presentations, reports, and/or publications, extending beyond the specific scope of this project.	De-identified	De-identified	De-identified	De-identified	De-identified	De-identified	De-identified	7	3rd year	Full-time student	Regular student (enrolled in block section)	Very Proficient	Yes	4	3	4	4	4	5	5	4	4	3	5	4	5	5	3	4	4	4	3	4	2	4	4	5	4	3	4	4	4	3	4	4
348	De-identified	I agree to participate in this study.	I agree to the collection and analysis of information I provide.	I agree for my data to be included in future research endeavors and in research outputs such as presentations, reports, and/or publications, extending beyond the specific scope of this project.	De-identified	De-identified	De-identified	De-identified	De-identified	De-identified	De-identified	5	3rd year	Full-time student	Irregular student	Proficient	Yes	4	4	5	4	6	5	5	6	4	1	6	5	5	5	5	6	6	6	2	6	6	6	5	6	5	2	6	5	6	6	6	6
349	De-identified	I agree to participate in this study.	I agree to the collection and analysis of information I provide.	I agree for my data to be included in future research endeavors and in research outputs such as presentations, reports, and/or publications, extending beyond the specific scope of this project.	De-identified	De-identified	De-identified	De-identified	De-identified	De-identified	De-identified	5	3rd year	Full-time student	Regular student (enrolled in block section)	Proficient	Yes	4	2	5	4	5	4	2	5	6	3	5	4	5	5	4	6	6	6	3	6	5	5	6	6	6	5	5	4	6	6	5	5
350	De-identified	I agree to participate in this study.	I agree to the collection and analysis of information I provide.	I agree for my data to be included in future research endeavors and in research outputs such as presentations, reports, and/or publications, extending beyond the specific scope of this project.	De-identified	De-identified	De-identified	De-identified	De-identified	De-identified	De-identified	7	3rd year	Full-time student	Regular student (enrolled in block section)	Proficient	Yes	5	5	5	6	6	5	6	5	5	3	5	5	5	6	3	5	6	5	4	4	5	5	4	5	4	2	5	3	4	5	2	5
351	De-identified	I agree to participate in this study.	I agree to the collection and analysis of information I provide.	I agree for my data to be included in future research endeavors and in research outputs such as presentations, reports, and/or publications, extending beyond the specific scope of this project.	De-identified	De-identified	De-identified	De-identified	De-identified	De-identified	De-identified	7	4th year	Full-time student	Regular student (enrolled in block section)	Proficient	Yes	6	6	4	6	4	5	4	5	4	3	3	4	6	2	3	6	6	6	1	6	4	6	5	6	5	3	5	3	6	6	4	6
352	De-identified	I agree to participate in this study.	I agree to the collection and analysis of information I provide.	I agree for my data to be included in future research endeavors and in research outputs such as presentations, reports, and/or publications, extending beyond the specific scope of this project.	De-identified	De-identified	De-identified	De-identified	De-identified	De-identified	De-identified	6	4th year	Working student	Regular student (enrolled in block section)	Very Proficient	Yes	1	3	3	3	2	3	4	5	5	6	3	2	5	6	3	5	6	4	1	5	3	6	4	5	5	2	3	5	6	6	6	4
353	De-identified	I agree to participate in this study.	I agree to the collection and analysis of information I provide.	I agree for my data to be included in future research endeavors and in research outputs such as presentations, reports, and/or publications, extending beyond the specific scope of this project.	De-identified	De-identified	De-identified	De-identified	De-identified	De-identified	De-identified	5	4th year	Full-time student	Regular student (enrolled in block section)	Proficient	Yes	4	4	4	4	4	4	5	5	5	3	4	4	4	4	3	4	6	3	3	6	4	6	5	5	5	4	4	4	5	6	5	5
354	De-identified	I agree to participate in this study.	I agree to the collection and analysis of information I provide.	I agree for my data to be included in future research endeavors and in research outputs such as presentations, reports, and/or publications, extending beyond the specific scope of this project.	De-identified	De-identified	De-identified	De-identified	De-identified	De-identified	De-identified	9	4th year	Full-time student	Regular student (enrolled in block section)	Proficient	Yes	5	5	5	5	5	6	6	6	5	2	5	6	5	6	5	6	6	5	4	5	6	5	5	5	5	4	5	5	6	5	5	5
355	De-identified	I agree to participate in this study.	I agree to the collection and analysis of information I provide.	I agree for my data to be included in future research endeavors and in research outputs such as presentations, reports, and/or publications, extending beyond the specific scope of this project.	De-identified	De-identified	De-identified	De-identified	De-identified	De-identified	De-identified	9	2nd year	Working student	Regular student (enrolled in block section)	Proficient	Yes	5	4	3	4	2	4	1	4	4	4	5	4	5	2	2	5	6	5	5	4	2	5	4	4	4	4	4	3	4	4	4	4
356	De-identified	I agree to participate in this study.	I agree to the collection and analysis of information I provide.	I agree for my data to be included in future research endeavors and in research outputs such as presentations, reports, and/or publications, extending beyond the specific scope of this project.	De-identified	De-identified	De-identified	De-identified	De-identified	De-identified	De-identified	6	4th year	Full-time student	Regular student (enrolled in block section)	Proficient	Yes	4	4	4	4	5	4	4	4	5	3	5	5	5	5	5	6	6	6	2	6	4	5	5	5	5	4	4	4	5	5	5	5
357	De-identified	I agree to participate in this study.	I agree to the collection and analysis of information I provide.	I agree for my data to be included in future research endeavors and in research outputs such as presentations, reports, and/or publications, extending beyond the specific scope of this project.	De-identified	De-identified	De-identified	De-identified	De-identified	De-identified	De-identified	6	2nd year	Working student	Irregular student	Proficient	Yes	4	2	3	5	5	4	4	3	5	5	4	3	4	5	5	4	5	5	5	5	4	6	5	4	4	4	4	5	5	2	4	5
358	De-identified	I agree to participate in this study.	I agree to the collection and analysis of information I provide.	I agree for my data to be included in future research endeavors and in research outputs such as presentations, reports, and/or publications, extending beyond the specific scope of this project.	De-identified	De-identified	De-identified	De-identified	De-identified	De-identified	De-identified	8	4th year	Full-time student	Regular student (enrolled in block section)	Very Proficient	Yes	6	5	5	3	5	5	5	6	5	2	4	4	6	6	2	4	5	4	3	5	4	6	4	5	4	1	4	5	3	5	5	6
359	De-identified	I agree to participate in this study.	I agree to the collection and analysis of information I provide.	I agree for my data to be included in future research endeavors and in research outputs such as presentations, reports, and/or publications, extending beyond the specific scope of this project.	De-identified	De-identified	De-identified	De-identified	De-identified	De-identified	De-identified	6	4th year	Full-time student	Irregular student	Proficient	Yes	4	5	5	2	5	4	5	5	4	3	4	2	5	5	4	4	5	5	4	4	2	5	4	3	4	1	5	4	3	5	5	4
360	De-identified	I agree to participate in this study.	I agree to the collection and analysis of information I provide.	I agree for my data to be included in future research endeavors and in research outputs such as presentations, reports, and/or publications, extending beyond the specific scope of this project.	De-identified	De-identified	De-identified	De-identified	De-identified	De-identified	De-identified	5	3rd year	Full-time student	Irregular student	Somewhat Proficient	Yes	4	1	1	3	1	1	3	4	3	6	4	3	1	6	1	4	6	1	3	3	4	6	5	6	1	1	6	6	6	3	6	4
361	De-identified	I agree to participate in this study.	I agree to the collection and analysis of information I provide.	I agree for my data to be included in future research endeavors and in research outputs such as presentations, reports, and/or publications, extending beyond the specific scope of this project.	De-identified	De-identified	De-identified	De-identified	De-identified	De-identified	De-identified	5	3rd year	Full-time student	Regular student (enrolled in block section)	Proficient	Yes	5	4	5	5	5	5	5	5	5	3	5	5	5	5	3	5	5	4	3	5	4	5	5	5	5	3	4	4	5	5	5	5
362	De-identified	I agree to participate in this study.	I agree to the collection and analysis of information I provide.	I agree for my data to be included in future research endeavors and in research outputs such as presentations, reports, and/or publications, extending beyond the specific scope of this project.	De-identified	De-identified	De-identified	De-identified	De-identified	De-identified	De-identified	4	4th year	Full-time student	Irregular student	Very Proficient	Yes	4	4	5	3	5	4	2	4	5	4	4	2	4	5	5	5	5	5	1	6	4	5	5	5	4	3	4	5	5	5	5	6
363	De-identified	I agree to participate in this study.	I agree to the collection and analysis of information I provide.	I agree for my data to be included in future research endeavors and in research outputs such as presentations, reports, and/or publications, extending beyond the specific scope of this project.	De-identified	De-identified	De-identified	De-identified	De-identified	De-identified	De-identified	8	4th year	Full-time student	Regular student (enrolled in block section)	Proficient	Yes	5	5	5	5	5	5	5	5	5	2	5	5	5	4	5	5	5	5	2	5	3	5	5	5	4	3	4	5	4	5	5	5
364	De-identified	I agree to participate in this study.	I agree to the collection and analysis of information I provide.	I agree for my data to be included in future research endeavors and in research outputs such as presentations, reports, and/or publications, extending beyond the specific scope of this project.	De-identified	De-identified	De-identified	De-identified	De-identified	De-identified	De-identified	8	4th year	Full-time student	Irregular student	Proficient	Yes	3	2	3	3	3	4	4	4	4	4	3	4	4	5	3	4	5	5	5	5	6	4	4	5	4	5	4	4	5	5	4	4
365	De-identified	I agree to participate in this study.	I agree to the collection and analysis of information I provide.	I agree for my data to be included in future research endeavors and in research outputs such as presentations, reports, and/or publications, extending beyond the specific scope of this project.	De-identified	De-identified	De-identified	De-identified	De-identified	De-identified	De-identified	8	4th year	Working student	Irregular student	Proficient	Yes	4	6	4	4	4	4	3	4	4	4	5	4	4	4	4	4	4	4	4	4	4	5	4	4	4	4	4	4	4	4	4	4
366	De-identified	I agree to participate in this study.	I agree to the collection and analysis of information I provide.	I agree for my data to be included in future research endeavors and in research outputs such as presentations, reports, and/or publications, extending beyond the specific scope of this project.	De-identified	De-identified	De-identified	De-identified	De-identified	De-identified	De-identified	5	3rd year	Working student	Regular student (enrolled in block section)	Proficient	Yes	4	6	3	4	3	3	4	4	4	4	4	4	4	4	4	4	4	4	4	4	4	5	6	5	4	4	4	6	5	4	6	4
367	De-identified	I agree to participate in this study.	I agree to the collection and analysis of information I provide.	I agree for my data to be included in future research endeavors and in research outputs such as presentations, reports, and/or publications, extending beyond the specific scope of this project.	De-identified	De-identified	De-identified	De-identified	De-identified	De-identified	De-identified	8	4th year	Working student	Irregular student	Proficient	Yes	5	5	5	5	5	5	5	5	5	5	5	5	5	5	5	5	5	5	5	5	5	5	5	5	5	5	5	5	5	5	5	5
368	De-identified	I agree to participate in this study.	I agree to the collection and analysis of information I provide.	I agree for my data to be included in future research endeavors and in research outputs such as presentations, reports, and/or publications, extending beyond the specific scope of this project.	De-identified	De-identified	De-identified	De-identified	De-identified	De-identified	De-identified	7	3rd year	Full-time student	Regular student (enrolled in block section)	Proficient	Yes	4	4	5	4	5	5	2	5	5	2	5	4	5	5	2	5	5	5	3	5	2	5	4	4	4	4	4	4	5	5	4	5
369	De-identified	I agree to participate in this study.	I agree to the collection and analysis of information I provide.	I agree for my data to be included in future research endeavors and in research outputs such as presentations, reports, and/or publications, extending beyond the specific scope of this project.	De-identified	De-identified	De-identified	De-identified	De-identified	De-identified	De-identified	6	4th year	Full-time student	Regular student (enrolled in block section)	Proficient	Yes	4	4	4	4	5	5	4	4	6	4	6	4	5	4	3	5	6	4	5	5	5	4	4	4	5	3	5	4	6	5	4	5
370	De-identified	I agree to participate in this study.	I agree to the collection and analysis of information I provide.	I agree for my data to be included in future research endeavors and in research outputs such as presentations, reports, and/or publications, extending beyond the specific scope of this project.	De-identified	De-identified	De-identified	De-identified	De-identified	De-identified	De-identified	6	4th year	Full-time student	Regular student (enrolled in block section)	Proficient	Yes	4	4	5	4	5	4	4	4	5	3	4	4	4	4	2	5	5	5	3	5	4	5	5	5	5	4	4	4	4	5	5	6
371	De-identified	I agree to participate in this study.	I agree to the collection and analysis of information I provide.	I agree for my data to be included in future research endeavors and in research outputs such as presentations, reports, and/or publications, extending beyond the specific scope of this project.	De-identified	De-identified	De-identified	De-identified	De-identified	De-identified	De-identified	8	3rd year	Full-time student	Regular student (enrolled in block section)	Proficient	Yes	6	6	6	6	6	5	5	6	6	2	6	6	6	6	2	6	6	5	2	6	3	6	5	5	4	3	5	5	6	6	4	6
372	De-identified	I agree to participate in this study.	I agree to the collection and analysis of information I provide.	I agree for my data to be included in future research endeavors and in research outputs such as presentations, reports, and/or publications, extending beyond the specific scope of this project.	De-identified	De-identified	De-identified	De-identified	De-identified	De-identified	De-identified	3	3rd year	Full-time student	Regular student (enrolled in block section)	Proficient	Yes	2	1	4	4	5	4	2	6	5	2	6	5	5	5	1	4	2	5	6	5	1	4	4	4	2	1	2	5	2	4	3	1
373	De-identified	I agree to participate in this study.	I agree to the collection and analysis of information I provide.	I agree for my data to be included in future research endeavors and in research outputs such as presentations, reports, and/or publications, extending beyond the specific scope of this project.	De-identified	De-identified	De-identified	De-identified	De-identified	De-identified	De-identified	7	3rd year	Full-time student	Regular student (enrolled in block section)	Very Proficient	Yes	5	5	5	2	5	5	5	5	5	3	5	4	5	5	2	5	5	5	2	5	4	5	4	5	4	5	4	5	5	5	5	5
374	De-identified	I agree to participate in this study.	I agree to the collection and analysis of information I provide.	I agree for my data to be included in future research endeavors and in research outputs such as presentations, reports, and/or publications, extending beyond the specific scope of this project.	De-identified	De-identified	De-identified	De-identified	De-identified	De-identified	De-identified	5	3rd year	Full-time student	Regular student (enrolled in block section)	Somewhat Proficient	Yes	4	5	4	1	5	4	4	4	6	1	5	4	4	6	3	5	5	4	3	4	1	4	4	4	3	1	4	5	6	4	6	5
375	De-identified	I agree to participate in this study.	I agree to the collection and analysis of information I provide.	I agree for my data to be included in future research endeavors and in research outputs such as presentations, reports, and/or publications, extending beyond the specific scope of this project.	De-identified	De-identified	De-identified	De-identified	De-identified	De-identified	De-identified	7	4th year	Full-time student	Regular student (enrolled in block section)	Proficient	Yes	5	5	5	2	5	5	5	5	5	2	4	4	4	4	3	5	5	5	2	5	5	5	4	5	5	2	4	5	5	6	5	5
376	De-identified	I agree to participate in this study.	I agree to the collection and analysis of information I provide.	I agree for my data to be included in future research endeavors and in research outputs such as presentations, reports, and/or publications, extending beyond the specific scope of this project.	De-identified	De-identified	De-identified	De-identified	De-identified	De-identified	De-identified	7	4th year	Full-time student	Regular student (enrolled in block section)	Proficient	Yes	5	5	5	4	5	5	5	5	5	2	4	4	5	5	1	6	5	6	2	6	6	5	6	5	4	4	5	5	6	5	5	6
377	De-identified	I agree to participate in this study.	I agree to the collection and analysis of information I provide.	I agree for my data to be included in future research endeavors and in research outputs such as presentations, reports, and/or publications, extending beyond the specific scope of this project.	De-identified	De-identified	De-identified	De-identified	De-identified	De-identified	De-identified	6	4th year	Full-time student	Regular student (enrolled in block section)	Very Proficient	Yes	6	5	4	4	6	5	4	6	5	1	5	5	4	6	2	6	6	5	1	6	6	6	6	6	4	2	4	5	6	6	6	6
378	De-identified	I agree to participate in this study.	I agree to the collection and analysis of information I provide.	I agree for my data to be included in future research endeavors and in research outputs such as presentations, reports, and/or publications, extending beyond the specific scope of this project.	De-identified	De-identified	De-identified	De-identified	De-identified	De-identified	De-identified	4	3rd year	Full-time student	Irregular student	Proficient	Yes	5	4	5	5	6	5	5	5	5	3	5	5	5	5	3	5	5	5	2	5	5	5	5	5	5	3	5	4	5	5	5	5
379	De-identified	I agree to participate in this study.	I agree to the collection and analysis of information I provide.	I agree for my data to be included in future research endeavors and in research outputs such as presentations, reports, and/or publications, extending beyond the specific scope of this project.	De-identified	De-identified	De-identified	De-identified	De-identified	De-identified	De-identified	6	3rd year	Full-time student	Regular student (enrolled in block section)	Proficient	Yes	4	5	5	4	5	4	5	5	5	2	5	5	5	5	4	5	5	5	2	5	5	5	5	5	4	4	5	5	5	5	5	6
380	De-identified	I agree to participate in this study.	I agree to the collection and analysis of information I provide.	I agree for my data to be included in future research endeavors and in research outputs such as presentations, reports, and/or publications, extending beyond the specific scope of this project.	De-identified	De-identified	De-identified	De-identified	De-identified	De-identified	De-identified	4	3rd year	Full-time student	Regular student (enrolled in block section)	Proficient	Yes	4	3	5	4	5	5	3	5	5	4	5	4	5	4	5	5	6	4	4	5	3	5	6	5	4	4	4	4	2	4	5	4
381	De-identified	I agree to participate in this study.	I agree to the collection and analysis of information I provide.	I agree for my data to be included in future research endeavors and in research outputs such as presentations, reports, and/or publications, extending beyond the specific scope of this project.	De-identified	De-identified	De-identified	De-identified	De-identified	De-identified	De-identified	9	3rd year	Full-time student	Irregular student	Proficient	Yes	4	3	4	5	5	4	4	4	5	4	5	5	5	5	4	4	4	5	5	5	4	5	5	5	5	4	5	5	4	4	5	5
382	De-identified	I agree to participate in this study.	I agree to the collection and analysis of information I provide.	I agree for my data to be included in future research endeavors and in research outputs such as presentations, reports, and/or publications, extending beyond the specific scope of this project.	De-identified	De-identified	De-identified	De-identified	De-identified	De-identified	De-identified	8	4th year	Full-time student	Regular student (enrolled in block section)	Proficient	Yes	5	5	5	5	6	6	5	1	6	2	6	5	6	6	5	5	5	5	5	6	5	5	5	5	5	5	5	5	6	1	5	5
383	De-identified	I agree to participate in this study.	I agree to the collection and analysis of information I provide.	I agree for my data to be included in future research endeavors and in research outputs such as presentations, reports, and/or publications, extending beyond the specific scope of this project.	De-identified	De-identified	De-identified	De-identified	De-identified	De-identified	De-identified	4	4th year	Working student	Regular student (enrolled in block section)	Proficient	Yes	4	4	3	1	2	5	2	5	5	3	5	4	6	6	5	5	6	6	2	6	4	5	5	5	4	1	3	6	5	6	5	6
384	De-identified	I agree to participate in this study.	I agree to the collection and analysis of information I provide.	I agree for my data to be included in future research endeavors and in research outputs such as presentations, reports, and/or publications, extending beyond the specific scope of this project.	De-identified	De-identified	De-identified	De-identified	De-identified	De-identified	De-identified	7	3rd year	Full-time student	Regular student (enrolled in block section)	Somewhat Proficient	Yes	4	5	4	4	4	4	4	5	5	3	5	4	5	4	3	5	6	5	3	5	4	4	5	4	3	3	4	4	5	5	6	6
385	De-identified	I agree to participate in this study.	I agree to the collection and analysis of information I provide.	I agree for my data to be included in future research endeavors and in research outputs such as presentations, reports, and/or publications, extending beyond the specific scope of this project.	De-identified	De-identified	De-identified	De-identified	De-identified	De-identified	De-identified	8	4th year	Full-time student	Regular student (enrolled in block section)	Proficient	Yes	5	4	5	6	5	5	5	5	6	3	5	5	5	5	5	5	5	5	3	4	4	6	5	5	4	4	4	2	5	5	5	5
386	De-identified	I agree to participate in this study.	I agree to the collection and analysis of information I provide.	I agree for my data to be included in future research endeavors and in research outputs such as presentations, reports, and/or publications, extending beyond the specific scope of this project.	De-identified	De-identified	De-identified	De-identified	De-identified	De-identified	De-identified	7	3rd year	Full-time student	Regular student (enrolled in block section)	Proficient	Yes	5	5	5	6	5	5	5	5	6	5	5	5	4	5	6	5	5	5	5	5	5	5	5	3	5	2	5	6	4	5	6	5
387	De-identified	I agree to participate in this study.	I agree to the collection and analysis of information I provide.	I agree for my data to be included in future research endeavors and in research outputs such as presentations, reports, and/or publications, extending beyond the specific scope of this project.	De-identified	De-identified	De-identified	De-identified	De-identified	De-identified	De-identified	7	4th year	Full-time student	Regular student (enrolled in block section)	Proficient	Yes	5	4	5	5	5	5	4	4	5	4	5	4	4	5	3	5	6	5	1	6	6	5	5	6	4	4	4	6	6	4	6	6
388	De-identified	I agree to participate in this study.	I agree to the collection and analysis of information I provide.	I agree for my data to be included in future research endeavors and in research outputs such as presentations, reports, and/or publications, extending beyond the specific scope of this project.	De-identified	De-identified	De-identified	De-identified	De-identified	De-identified	De-identified	5	4th year	Full-time student	Regular student (enrolled in block section)	Very Proficient	Yes	5	4	5	1	5	3	3	5	6	1	4	4	4	4	2	6	6	6	2	6	4	5	5	5	3	5	4	5	4	5	5	6
389	De-identified	I agree to participate in this study.	I agree to the collection and analysis of information I provide.	I agree for my data to be included in future research endeavors and in research outputs such as presentations, reports, and/or publications, extending beyond the specific scope of this project.	De-identified	De-identified	De-identified	De-identified	De-identified	De-identified	De-identified	8	3rd year	Full-time student	Regular student (enrolled in block section)	Somewhat Proficient	Yes	5	5	5	4	6	4	5	5	5	2	4	4	5	5	2	6	6	6	2	6	4	6	6	6	5	5	6	2	6	6	6	6
390	De-identified	I agree to participate in this study.	I agree to the collection and analysis of information I provide.	I agree for my data to be included in future research endeavors and in research outputs such as presentations, reports, and/or publications, extending beyond the specific scope of this project.	De-identified	De-identified	De-identified	De-identified	De-identified	De-identified	De-identified	5	4th year	Full-time student	Irregular student	Somewhat Proficient	Yes	5	4	4	4	4	4	5	5	5	2	5	5	5	6	5	3	4	4	5	4	3	4	4	4	3	4	4	4	4	4	4	4
391	De-identified	I agree to participate in this study.	I agree to the collection and analysis of information I provide.	I agree for my data to be included in future research endeavors and in research outputs such as presentations, reports, and/or publications, extending beyond the specific scope of this project.	De-identified	De-identified	De-identified	De-identified	De-identified	De-identified	De-identified	6	4th year	Full-time student	Regular student (enrolled in block section)	Very Proficient	Yes	5	4	5	6	6	4	5	5	6	3	5	6	5	5	2	5	6	5	3	5	4	5	5	6	5	3	5	5	5	5	5	5
392	De-identified	I agree to participate in this study.	I agree to the collection and analysis of information I provide.	I agree for my data to be included in future research endeavors and in research outputs such as presentations, reports, and/or publications, extending beyond the specific scope of this project.	De-identified	De-identified	De-identified	De-identified	De-identified	De-identified	De-identified	8	4th year	Full-time student	Irregular student	Very Proficient	Yes	6	6	6	6	6	5	6	5	6	2	6	6	6	6	3	5	6	4	4	4	1	6	4	4	6	2	4	6	1	6	4	2
393	De-identified	I agree to participate in this study.	I agree to the collection and analysis of information I provide.	I agree for my data to be included in future research endeavors and in research outputs such as presentations, reports, and/or publications, extending beyond the specific scope of this project.	De-identified	De-identified	De-identified	De-identified	De-identified	De-identified	De-identified	7	2nd year	Full-time student	Regular student (enrolled in block section)	Proficient	Yes	4	4	4	5	5	4	4	4	5	4	5	4	5	5	5	5	5	5	2	4	4	5	5	5	5	3	4	6	5	5	4	4
394	De-identified	I agree to participate in this study.	I agree to the collection and analysis of information I provide.	I agree for my data to be included in future research endeavors and in research outputs such as presentations, reports, and/or publications, extending beyond the specific scope of this project.	De-identified	De-identified	De-identified	De-identified	De-identified	De-identified	De-identified	5	3rd year	Working student	Irregular student	Proficient	Yes	5	4	5	5	5	5	4	5	5	2	5	5	5	5	5	5	4	5	4	4	3	4	5	4	5	3	4	3	4	4	5	4
395	De-identified	I agree to participate in this study.	I agree to the collection and analysis of information I provide.	I agree for my data to be included in future research endeavors and in research outputs such as presentations, reports, and/or publications, extending beyond the specific scope of this project.	De-identified	De-identified	De-identified	De-identified	De-identified	De-identified	De-identified	4	4th year	Full-time student	Regular student (enrolled in block section)	Somewhat Proficient	Yes	4	3	4	4	5	4	3	4	5	3	4	5	5	5	5	6	6	4	2	5	5	5	5	4	4	4	4	2	5	4	4	6
396	De-identified	I agree to participate in this study.	I agree to the collection and analysis of information I provide.	I agree for my data to be included in future research endeavors and in research outputs such as presentations, reports, and/or publications, extending beyond the specific scope of this project.	De-identified	De-identified	De-identified	De-identified	De-identified	De-identified	De-identified	5	2nd year	Working student	Regular student (enrolled in block section)	Proficient	Yes	4	4	4	4	4	4	4	4	4	4	4	4	4	4	4	4	4	4	4	4	4	4	4	4	3	4	4	4	4	4	4	6
397	De-identified	I agree to participate in this study.	I agree to the collection and analysis of information I provide.	I agree for my data to be included in future research endeavors and in research outputs such as presentations, reports, and/or publications, extending beyond the specific scope of this project.	De-identified	De-identified	De-identified	De-identified	De-identified	De-identified	De-identified	5	4th year	Full-time student	Irregular student	Proficient	Yes	6	3	6	5	6	6	4	4	6	1	6	6	6	6	1	4	6	6	4	6	6	4	4	4	6	3	3	6	6	6	4	5
398	De-identified	I agree to participate in this study.	I agree to the collection and analysis of information I provide.	I agree for my data to be included in future research endeavors and in research outputs such as presentations, reports, and/or publications, extending beyond the specific scope of this project.	De-identified	De-identified	De-identified	De-identified	De-identified	De-identified	De-identified	8	2nd year	Working student	Irregular student	Proficient	Yes	3	5	5	3	4	2	3	2	5	2	4	3	5	5	4	5	3	4	5	4	1	5	4	4	5	2	5	5	5	4	5	2
399	De-identified	I agree to participate in this study.	I agree to the collection and analysis of information I provide.	I agree for my data to be included in future research endeavors and in research outputs such as presentations, reports, and/or publications, extending beyond the specific scope of this project.	De-identified	De-identified	De-identified	De-identified	De-identified	De-identified	De-identified	5	2nd year	Full-time student	Regular student (enrolled in block section)	Somewhat Proficient	Yes	4	5	4	3	5	3	5	4	4	3	4	2	3	4	1	6	5	3	2	6	6	6	6	4	5	4	5	5	6	4	6	6
400	De-identified	I agree to participate in this study.	I agree to the collection and analysis of information I provide.	I agree for my data to be included in future research endeavors and in research outputs such as presentations, reports, and/or publications, extending beyond the specific scope of this project.	De-identified	De-identified	De-identified	De-identified	De-identified	De-identified	De-identified	4	2nd year	Working student	Regular student (enrolled in block section)	Proficient	Yes	4	5	4	4	4	6	4	5	6	3	4	5	5	6	4	6	5	5	2	6	3	4	6	5	4	1	6	6	5	4	5	6
401	De-identified	I agree to participate in this study.	I agree to the collection and analysis of information I provide.	I agree for my data to be included in future research endeavors and in research outputs such as presentations, reports, and/or publications, extending beyond the specific scope of this project.	De-identified	De-identified	De-identified	De-identified	De-identified	De-identified	De-identified	9	Irregular 3rd year with 4th year units	Working student	Irregular student	Very Proficient	Yes	5	5	5	3	4	5	5	4	6	2	5	5	5	5	3	5	4	5	3	3	3	5	3	4	4	2	4	4	5	3	4	5
402	De-identified	I agree to participate in this study.	I agree to the collection and analysis of information I provide.	I agree for my data to be included in future research endeavors and in research outputs such as presentations, reports, and/or publications, extending beyond the specific scope of this project.	De-identified	De-identified	De-identified	De-identified	De-identified	De-identified	De-identified	5	4th year	Working student	Regular student (enrolled in block section)	Proficient	Yes	4	5	4	4	4	4	4	5	4	2	4	3	4	4	4	5	5	5	2	6	2	5	4	5	5	3	4	5	5	5	5	5
403	De-identified	I agree to participate in this study.	I agree to the collection and analysis of information I provide.	I agree for my data to be included in future research endeavors and in research outputs such as presentations, reports, and/or publications, extending beyond the specific scope of this project.	De-identified	De-identified	De-identified	De-identified	De-identified	De-identified	De-identified	9	4th year irregular student	Working student	Irregular student	Proficient	Yes	4	5	5	4	4	4	5	5	6	3	5	5	4	3	4	5	6	5	4	6	1	4	3	6	4	1	5	1	2	5	5	4
404	De-identified	I agree to participate in this study.	I agree to the collection and analysis of information I provide.	I agree for my data to be included in future research endeavors and in research outputs such as presentations, reports, and/or publications, extending beyond the specific scope of this project.	De-identified	De-identified	De-identified	De-identified	De-identified	De-identified	De-identified	8	4th year	Working student	Irregular student	Proficient	Yes	5	5	5	6	6	6	6	6	5	2	6	6	5	5	4	6	5	6	3	4	3	4	5	5	4	2	5	3	4	4	4	5
405	De-identified	I agree to participate in this study.	I agree to the collection and analysis of information I provide.	I agree for my data to be included in future research endeavors and in research outputs such as presentations, reports, and/or publications, extending beyond the specific scope of this project.	De-identified	De-identified	De-identified	De-identified	De-identified	De-identified	De-identified	4	3rd year	Working student	Regular student (enrolled in block section)	Very Proficient	Yes	4	4	4	4	4	4	4	3	6	4	4	4	4	4	4	4	6	2	6	4	4	4	4	4	4	4	4	4	4	4	4	4
406	De-identified	I agree to participate in this study.	I agree to the collection and analysis of information I provide.	I agree for my data to be included in future research endeavors and in research outputs such as presentations, reports, and/or publications, extending beyond the specific scope of this project.	De-identified	De-identified	De-identified	De-identified	De-identified	De-identified	De-identified	5	4th year	Working student	Irregular student	Somewhat Proficient	Yes	5	4	4	5	4	5	4	5	4	2	5	5	4	5	4	5	5	4	3	5	4	5	4	4	4	2	4	4	4	4	5	5
[truncated: 78 more columns]
